# Supplementary material for: Heritable gene expression differences between apomictic clone members in Taraxacum officinale: Insights into early stages of evolutionary divergence in asexual plants
Source: BMC Genomics. 2016 Mar 8;17:203. doi: 10.1186/s12864-016-2524-6 (PMC4782324; doi:10.1186/s12864-016-2524-6)
Supplement: Additional file 3: — Differentially expressed genes identified using DESeq, heritability index and annotations from SwissProt and Arabidopsis thaliana coding sequence databases for the semi-natural field experiment. (XLSX 9161 kb) [file 12864_2016_2524_MOESM3_ESM.xlsx]

## Sheet: AdditionalFile3
Differentially expressed genes identified using DESeq, heritability index and annotations from SwissProt and Arabidopsis thaliana coding sequence databases for the semi-natural field experiment
	(Intercept)	conditionF_12	conditionF_13	conditionF_3	conditionF_8	deviance	converged	dpval	dpadj	Heritability H2	A.thaliana	SwissProt
c18240_g1	4.36481	-33.5275	-33.9042	0.0529687	-6.15763	6.03672	TRUE	0	0	0.779351	#N/A	#N/A
c55523_g3	5.98322	-36.5886	-8.31651	-36.7195	-7.7655	4.4875	TRUE	0	0	0.992699	#N/A	#N/A
c52770_g1	7.35976	-1.36406	-5.10237	-1.8517	-2.35554	11.4604	TRUE	0	0	0.940032	AT5G33406.1	#N/A
c33290_g2	5.48432	-4.95855	-4.47569	-4.65527	-3.68808	11.7141	TRUE	0	0	0.976618	#N/A	#N/A
c11089_g1	3.00906	-33.6145	-33.9912	0.264507	-33.4996	3.20658	TRUE	0	0	0.880022	#N/A	#N/A
c36093_g1	4.44174	-6.45686	-33.9812	-33.7353	-6.22766	7.26339	TRUE	0	0	0.941849	#N/A	#N/A
c30623_g1	-33.8194	0.328615	-0.0480929	0.197779	37.6385	0.489368	TRUE	0	0	0.948199	AT5G07470.1	MSRA_LACSA
c32068_g3	-2.23888	5.87323	5.95837	6.19115	-25.3662	9.05353	TRUE	0	0	0.728823	#N/A	RNHX1_ARATH
c50287_g9	-29.4913	33.7985	-0.0480928	34.0154	27.6931	5.43367	TRUE	0	0	0.772582	#N/A	YTX2_XENLA
c57794_g1	5.70372	-5.47123	-8.00762	-33.5546	-7.49322	7.66786	TRUE	0	0	0.949166	#N/A	#N/A
c30260_g1	7.22324	-1.5614	-2.0928	-1.40412	-1.38601	9.78185	TRUE	0	0	0.934438	#N/A	#N/A
c50095_g1	4.2371	-0.115604	1.73069	0.136546	1.94873	7.67536	TRUE	0	0	0.661421	#N/A	YTX2_XENLA
c52978_g6	4.67613	-33.8389	-0.148391	-33.9697	-2.10281	10.6323	TRUE	0	0	0.823861	#N/A	#N/A
c32846_g1	0.570015	-0.7088	0.108633	-0.386789	3.64329	12.7827	TRUE	0	0	0.872989	#N/A	#N/A
c38462_g1	3.5376	2.67384	0.680891	3.4775	2.34506	28.8027	TRUE	0	0	0.801857	#N/A	LIN1_NYCCO
c13932_g1	4.33617	-2.13191	-4.3562	1.03319	-0.190603	16.0797	TRUE	0	0	0.848584	#N/A	POLX_TOBAC
c30649_g1	-33.8194	0.328615	-0.0480929	37.2224	0.443532	0.675847	TRUE	0	0	0.953856	#N/A	#N/A
c65213_g1	6.28952	-34.0095	0.0615005	-8.49398	-8.07311	6.50499	TRUE	0	0	0.943156	#N/A	#N/A
c37692_g4	6.32224	-4.39109	-5.18976	-4.6384	-5.29359	14.0812	TRUE	0	0	0.980777	#N/A	RNHX1_ARATH
c33625_g2	-32.3767	37.4916	-0.0480928	30.0346	0.443532	2.14351	TRUE	0	0	0.815347	#N/A	#N/A
c22419_g2	-1.29215	-27.8706	5.64166	-0.865647	-27.7557	8.02501	TRUE	0	0	0.953275	AT2G01505.1	#N/A
c39925_g2	-33.8194	0.328616	37.6967	0.197779	0.443532	0.869964	TRUE	0	0	0.921972	#N/A	#N/A
c52529_g3	5.36372	-1.18232	-0.11547	-4.96845	0.42899	9.72054	TRUE	0	0	0.924247	#N/A	#N/A
c32876_g1	5.52962	-3.99805	-3.41099	-3.72114	-3.08839	17.4974	TRUE	0	0	0.914428	AT4G03210.2	XTH9_ARATH
c47244_g1	4.03791	2.38401	0.803929	-1.09246	-1.10792	11.6081	TRUE	0	0	0.946527	AT1G59540.1	KIF11_DICDI
c67128_g1	2.62225	3.39486	2.74901	3.32088	2.31005	8.78431	TRUE	0	0	0.930039	#N/A	#N/A
c54566_g4	-29.4913	30.4712	27.1521	0.197779	34.3851	4.6072	TRUE	0	0	0.93312	AT1G50430.2	ST7R_ARATH
c39070_g2	-29.4913	34.0935	-0.0480928	33.9835	33.9229	6.29328	TRUE	0	0	0.750446	#N/A	#N/A
c48329_g2	4.849	-0.345655	1.48642	-0.325701	-0.0261104	15.6417	TRUE	0	0	0.883881	#N/A	#N/A
c70988_g1	4.69625	-38.1871	-38.5638	-38.3179	-38.0721	0.765489	TRUE	0	0	0.959875	#N/A	POLX_TOBAC
c63034_g1	-33.8194	0.328616	37.1486	0.197779	0.443532	0.564172	TRUE	0	0	0.943645	#N/A	#N/A
c50130_g2	0.323366	-0.771158	4.588	-0.166334	-0.49136	11.7724	TRUE	0	0	0.918679	#N/A	#N/A
c41733_g1	2.92904	-1.42097	-2.48731	-2.47034	1.88749	14.5302	TRUE	0	0	0.940701	#N/A	#N/A
c73890_g1	1.14463	-31.75	2.57596	-31.8809	-31.6351	2.90974	TRUE	0	0	0.87088	#N/A	#N/A
c57829_g1	4.60039	-3.12051	-2.84268	-0.228693	1.87384	19.8725	TRUE	0	0	0.958329	#N/A	COPIA_DROME
c24507_g1	3.1209	-32.2836	0.344325	-32.4145	0.526586	7.14956	TRUE	0	0	0.877469	#N/A	#N/A
c25924_g3	3.56237	-38.4959	-38.8726	-38.6267	-38.381	0.268065	TRUE	0	0	0.969671	#N/A	#N/A
c52763_g6	5.50844	-3.26978	-2.77934	-4.18297	-2.91947	26.5995	TRUE	0	0	0.95105	#N/A	#N/A
c42968_g1	-32.3767	36.6309	-0.0480927	0.197779	0.443532	1.44356	TRUE	0	0	0.925336	#N/A	#N/A
c37058_g1	4.47826	-36.5264	0.0150974	-0.278539	-36.4114	0.897184	TRUE	0	0	0.988136	#N/A	#N/A
c16799_g1	-1.25813	1.5784	5.48339	-0.956215	1.45661	12.8567	TRUE	0	0	0.961404	#N/A	#N/A
c53046_g1	5.13528	0.239933	-0.474928	1.87055	-0.761391	19.4542	TRUE	0	0	0.915801	AT1G34050.1	Y3236_ARATH
c50130_g4	-0.67229	0.201991	6.35878	0.793931	1.88269	10.5962	TRUE	0	0	0.981514	#N/A	#N/A
c51616_g4	1.65166	3.24956	3.57259	3.18667	3.05207	9.36706	TRUE	0	0	0.778401	AT3G22510.1	#N/A
c52592_g3	7.59506	-2.41284	-7.3646	-7.45094	-8.37768	20.9092	TRUE	0	0	0.98742	#N/A	#N/A
c55509_g4	5.14541	0.200591	-1.81625	-2.35569	-2.34583	22.0342	TRUE	0	0	0.884385	#N/A	#N/A
c217_g1	4.63359	0.152168	-4.94395	-0.152964	-0.375817	13.5662	TRUE	0	0	0.840289	#N/A	RNHX1_ARATH
c37671_g1	6.91584	0.204668	-0.227648	-1.83911	-1.54533	13.7871	TRUE	0	0	0.88643	#N/A	POLX_TOBAC
c54215_g2	9.72474	-0.117842	1.10128	-1.17851	0.658907	13.5981	TRUE	0	0	0.8728	AT4G10200.1	POLX_TOBAC
c12993_g1	4.93814	-3.56703	-4.22809	-2.74071	-2.77412	14.9982	TRUE	0	0	0.928898	#N/A	#N/A
c19931_g2	-2.26438	-28.341	8.89042	-28.4719	-28.2261	2.99964	TRUE	0	0	0.983165	AT2G17950.1	WUS_ANTMA
c29866_g1	0.785236	-1.80334	3.90873	-0.979007	-0.568449	12.6319	TRUE	0	0	0.978625	#N/A	#N/A
c52826_g2	5.88534	0.228406	-3.60784	-0.094238	-3.8646	11.6666	TRUE	0	0	0.812869	#N/A	#N/A
c26487_g1	-1.22772	5.08636	1.23177	5.26839	1.04073	14.4031	TRUE	0	0	0.848114	#N/A	#N/A
c30552_g1	6.61619	-35.7789	-36.1556	-8.79156	-0.475521	5.63708	TRUE	0	0	0.940966	#N/A	#N/A
c49176_g2	3.48663	0.113384	2.35446	2.41802	1.74154	13.5672	TRUE	0	0	0.906542	#N/A	#N/A
c38510_g2	0.493765	6.20906	-0.497702	0.351054	0.734938	15.2047	TRUE	0	0	0.948394	#N/A	#N/A
c53902_g1	6.25986	-0.13072	1.4906	0.0697091	-0.16547	8.30124	TRUE	0	0	0.962506	#N/A	COPIA_DROME
c36174_g2	-39.5902	0.328615	-0.0480929	0.197779	113.424	20.8103	FALSE	0	0	0	#N/A	#N/A
c53937_g2	8.49305	-2.16028	-1.36189	-2.03325	-1.99998	13.2408	TRUE	0	0	0.951758	#N/A	GSTT3_ARATH
c34346_g2	4.59946	-4.67303	-3.99348	-2.73712	-3.55536	21.9389	TRUE	0	0	0.898903	AT5G44840.1	PGLR3_ARATH
c39771_g1	3.15209	0.00249909	3.62203	0.218961	1.51551	11.4458	TRUE	0	0	0.905734	AT2G02450.1	NAC72_ARATH
c50822_g1	7.23955	-0.301313	-0.0628769	-1.99459	-0.0694714	10.7211	TRUE	0	0	0.874834	#N/A	#N/A
c56195_g1	5.64729	-1.25027	-3.07698	-2.38588	-4.2596	13.2544	TRUE	0	0	0.95824	#N/A	POLX_TOBAC
c30697_g2	-35.2621	0.328615	-0.0480929	0.197779	39.0859	0.310802	TRUE	0	0	0.965287	#N/A	TRA1_MAIZE
c46674_g5	4.53275	-2.22457	-2.31049	-3.24745	0.166751	8.68187	TRUE	0	0	0.582459	#N/A	#N/A
c49811_g2	3.88876	-31.6088	-0.159752	-5.11782	-4.08364	8.54953	TRUE	0	0	0.936407	#N/A	#N/A
c3535_g1	5.20417	2.37473	-0.052195	0.0309943	0.956054	9.81216	TRUE	0	0	0.954264	AT5G49800.1	PCTL_HUMAN
c53227_g1	3.33247	-0.154399	-0.52123	0.0947155	3.30643	13.9253	TRUE	0	0	0.979855	#N/A	LCTA_LATTR
c50287_g4	0.0131444	5.9779	-0.747987	6.45729	-1.78731	11.8609	TRUE	0	0	0.848429	#N/A	RNHX1_ARATH
c32923_g1	-1.27647	5.59571	2.81895	5.56997	3.43147	14.3163	TRUE	0	0	0.864703	#N/A	#N/A
c39729_g1	4.32971	-2.51238	-4.06568	-6.53349	-0.275303	16.8656	TRUE	0	0	0.910834	#N/A	#N/A
c54084_g4	3.61278	-5.68437	-4.31121	-5.82676	-0.483875	7.02725	TRUE	0	0	0.922494	#N/A	#N/A
c53280_g3	4.71186	-1.9826	0.880185	-1.32754	-0.797051	14.2108	TRUE	0	0	0.886225	#N/A	YTX2_XENLA
c28678_g1	0.897218	-0.92155	6.46082	0.963795	0.663225	18.0558	TRUE	0	0	0.983136	#N/A	#N/A
c34797_g1	4.06014	-4.01365	-6.39997	-2.59925	-1.01862	18.4623	TRUE	0	0	0.932741	#N/A	#N/A
c42302_g1	-28.0486	31.3723	33.3827	26.9271	0.443532	12.4038	TRUE	0	0	0.873821	#N/A	POLX_TOBAC
c37692_g5	7.27421	-4.50791	-6.28767	-6.13315	-4.90735	18.2105	TRUE	0	0	0.976218	#N/A	LIN1_NYCCO
c52828_g2	7.07515	-1.10102	-1.60433	-1.46645	0.0513004	11.3701	TRUE	0	0	0.815564	AT3G51040.3	RTH_ARATH
c43600_g1	6.70874	-0.232363	-0.196653	-0.243704	-2.42572	8.81758	TRUE	0	0	0.881079	AT5G61510.1	QOR_PSEAE
c50130_g6	8.81906	0.0200524	1.31338	0.123103	0.000931527	7.93463	TRUE	0	0	0.951079	AT3G17410.1	PTI1_SOLLC
c39036_g1	4.59398	-2.56227	-2.75205	0.358015	-4.05016	12.8081	TRUE	0	0	0.906413	#N/A	#N/A
c34673_g2	4.24485	-4.27651	-4.5807	-0.0484072	-6.03186	10.2267	TRUE	0	0	0.852274	#N/A	#N/A
c54496_g1	5.83225	0.445602	1.83326	1.03091	0.899714	10.0737	TRUE	0	0	0.85436	#N/A	POLX_TOBAC
c5576_g1	-2.25088	7.21527	5.26842	5.30385	5.93968	11.4685	TRUE	0	0	0.86946	#N/A	KGLT_PETHY
c34788_g2	4.41465	-37.9055	-38.2822	-38.0363	-37.7905	0.942554	TRUE	0	0	0.949088	#N/A	FRS4_ARATH
c8304_g1	4.75073	-35.3561	-7.09182	-35.487	-6.53567	4.41073	TRUE	0	0	0.989354	#N/A	#N/A
c48130_g1	6.71775	-0.884695	0.0247262	-7.90427	0.0667136	9.73551	TRUE	0	0	0.946887	#N/A	LIN1_NYCCO
c53182_g3	5.55454	-3.41164	-3.92297	-4.04883	-3.42968	16.6337	TRUE	0	0	0.946568	#N/A	#N/A
c40364_g2	4.61889	-4.09282	-1.83891	-4.74248	-2.92482	23.2598	TRUE	0	0	0.893243	#N/A	RNHX1_ARATH
c49394_g4	6.35425	-2.48237	-2.66525	0.126771	-2.09524	16.6961	TRUE	0	0	0.960474	#N/A	YTX2_XENLA
c41835_g1	6.85968	-0.126571	1.29515	-0.0214604	0.663436	4.27568	TRUE	0	0	0.949368	AT3G55020.1	#N/A
c48887_g3	5.07575	-7.13099	-0.326123	-0.461316	0.23346	5.32557	TRUE	0	0	0.942104	#N/A	#N/A
c44340_g1	1.44314	5.51303	0.154006	5.63342	3.80332	11.6251	TRUE	0	0	0.985457	#N/A	YTX2_XENLA
c63494_g1	7.59307	-4.71918	-0.110854	-0.172699	-0.253769	8.57574	TRUE	0	0	0.948359	#N/A	YI31B_YEAST
c8748_g1	-35.2621	0.328616	38.9985	0.19778	0.443533	0.14964	TRUE	0	0	0.991813	#N/A	#N/A
c54163_g4	1.06303	-28.7831	0.248996	-0.0981813	3.48376	7.52286	TRUE	0	0	0.968164	AT5G20510.1	#N/A
c51551_g5	5.97233	-5.21626	-0.523579	1.24986	-4.57524	16.6155	TRUE	0	0	0.962533	#N/A	#N/A
c22176_g2	4.57794	-35.1834	-35.5601	-6.74719	-35.0684	3.55272	TRUE	0	0	0.970978	#N/A	#N/A
c52770_g2	-0.635194	-0.389227	-0.151925	-1.62381	5.92009	11.8122	TRUE	0	0	0.891583	#N/A	#N/A
c51201_g2	7.63959	-1.64405	-1.59893	-1.63688	-0.452699	7.15854	TRUE	0	0	0.944499	AT4G35985.1	#N/A
c62232_g1	3.31589	-33.9213	-34.298	-5.5543	-33.8064	2.80835	TRUE	0	0	0.859162	#N/A	CBP22_HORVU
c53315_g1	5.13087	-3.11771	-2.43173	-0.4445	-0.50871	6.64458	TRUE	0	0	0.926647	#N/A	#N/A
c56156_g6	7.31215	-0.263828	-1.44362	-1.50824	-0.739872	6.73096	TRUE	0	0	0.895563	AT1G67520.1	CE101_ARATH
c69443_g1	-0.689008	-0.295986	5.09954	-28.6045	-28.3588	11.3131	TRUE	0	0	0.965335	#N/A	#N/A
c54084_g6	4.73753	-5.76452	-5.49224	-5.89984	-0.192348	13.6625	TRUE	0	0	0.915377	#N/A	#N/A
c55842_g4	-32.3767	30.2987	-0.0480929	0.197779	36.4072	1.91045	TRUE	0	0	0.96475	#N/A	#N/A
c33039_g1	5.73541	-1.50378	-1.77907	0.0792268	0.026518	16.426	TRUE	0	0	0.861939	#N/A	#N/A
c22555_g1	-30.934	0.328616	28.584	34.69	32.1692	4.30066	TRUE	0	0	0.860994	#N/A	POLX_TOBAC
c49910_g4	-2.1854	1.16484	-27.354	-27.1082	6.67784	6.08605	TRUE	1.11e-16	4.55e-14	0.831268	#N/A	#N/A
c29828_g1	6.72066	-1.4743	-1.36807	-1.45488	-1.50891	8.75877	TRUE	1.11e-16	4.55e-14	0.69361	#N/A	RTF21_SCHPO
c50287_g8	-2.23723	5.17362	-0.0705378	5.48077	-25.3679	10.7483	TRUE	1.11e-16	4.55e-14	0.825844	#N/A	M1250_ARATH
c53393_g2	6.82763	-1.53349	-0.0343738	0.100177	-0.825773	6.55858	TRUE	2.22e-16	8.95e-14	0.875329	AT3G02540.2	DONS_MOUSE
c10757_g1	4.25062	0.0894	-4.23948	-0.260504	0.0496146	9.73652	TRUE	2.22e-16	8.95e-14	0.727865	#N/A	#N/A
c13827_g1	3.14481	-36.6356	-37.0123	-36.7665	-36.5207	0.876717	TRUE	3.33e-16	1.31e-13	0.882676	#N/A	#N/A
c59394_g1	-32.3767	0.328615	-0.0480928	35.6069	0.443532	1.54712	TRUE	3.33e-16	1.31e-13	0.846342	#N/A	#N/A
c16852_g1	-33.8194	0.328615	-0.0480928	0.197779	37.0897	1.04334	TRUE	3.33e-16	1.31e-13	0.835487	#N/A	4CLL3_ARATH
c50294_g9	3.78328	-1.55071	0.435836	1.43827	-0.706779	4.60445	TRUE	6.66e-16	2.59e-13	0.941321	#N/A	#N/A
c46630_g1	2.94995	-4.96533	-1.76964	-30.8008	0.626162	8.06397	TRUE	7.77e-16	2.98e-13	0.901425	#N/A	VA711_ARATH
c49301_g2	0.0334697	-2.059	0.0272456	4.72627	0.497487	8.86597	TRUE	7.77e-16	2.98e-13	0.872095	AT5G42660.1	#N/A
c46463_g3	0.30335	3.23841	-1.0334	3.58179	0.251428	13.4581	TRUE	1.11e-15	4.11e-13	0.799306	#N/A	#N/A
c22419_g1	-35.2621	0.328615	38.3555	0.197779	0.443532	0.160373	TRUE	1.11e-15	4.11e-13	0.985695	#N/A	#N/A
c55837_g2	7.18831	-1.35635	-1.15432	-1.31837	-1.35818	11.5173	TRUE	1.11e-15	4.11e-13	0.883637	#N/A	POLX_TOBAC
c42385_g1	5.01073	-0.0632814	0.146876	-1.93972	-1.89219	8.60358	TRUE	1.11e-15	4.11e-13	0.821578	#N/A	#N/A
c51608_g1	-2.30156	6.65289	0.0116543	4.95955	2.07779	10.3976	TRUE	1.55e-15	5.71e-13	0.711095	#N/A	#N/A
c46268_g6	-0.665651	1.47811	1.10624	4.69213	1.69142	15.8065	TRUE	1.78e-15	6.48e-13	0.961365	#N/A	#N/A
c37363_g1	-30.934	34.1114	-0.0480929	0.197779	29.1487	2.66999	TRUE	2.55e-15	9.16e-13	0.952439	#N/A	#N/A
c30546_g1	3.90098	1.16415	-0.14306	-0.250773	1.70888	6.44301	TRUE	2.55e-15	9.16e-13	0.815819	#N/A	#N/A
c38759_g1	1.65555	-0.300127	0.351938	-0.69531	2.8072	7.78318	TRUE	3.89e-15	1.38e-12	0.742444	#N/A	#N/A
c26374_g2	-30.934	34.0759	-0.0480928	0.197779	29.1485	2.64199	TRUE	5.11e-15	1.8e-12	0.951077	#N/A	#N/A
c34346_g1	4.04536	-5.03956	-3.36429	-1.85485	-3.24901	16.9397	TRUE	5.22e-15	1.83e-12	0.874345	#N/A	ADPG2_ARATH
c46268_g2	0.548187	0.723571	-0.256696	3.58381	0.4849	12.2435	TRUE	5.55e-15	1.93e-12	0.909083	#N/A	#N/A
c49022_g2	3.74001	0.142327	0.293428	0.299236	2.05253	17.7193	TRUE	6.22e-15	2.15e-12	0.829799	AT1G08730.1	MYO5A_CHICK
c49485_g1	6.10543	0.438473	1.38228	0.443797	-0.276823	14.3285	TRUE	7.11e-15	2.44e-12	0.845264	AT2G34360.1	MATE7_ARATH
c40448_g1	-2.21931	5.42613	-28.7628	-28.5169	-28.2712	4.46831	TRUE	8.1e-15	2.76e-12	0.843974	#N/A	#N/A
c75051_g1	3.17092	-33.7763	-34.153	-3.83667	-33.6614	2.49004	TRUE	1.03e-14	3.49e-12	0.92416	#N/A	#N/A
c14521_g1	2.71635	1.57931	-0.664149	-0.130444	2.02562	7.5175	TRUE	1.17e-14	3.91e-12	0.896516	#N/A	#N/A
c19931_g1	-32.3767	0.328615	35.383	0.197779	0.443532	1.34924	TRUE	1.21e-14	4e-12	0.826105	#N/A	#N/A
c53869_g1	5.80767	-1.21939	-0.0545354	-1.77203	-0.0669763	5.15249	TRUE	1.21e-14	4e-12	0.907641	#N/A	#N/A
c50477_g2	5.05796	-0.125516	0.419211	1.44699	1.55781	13.4877	TRUE	1.24e-14	4.08e-12	0.813317	#N/A	YTX2_XENLA
c71128_g1	-32.3767	0.328615	35.4532	30.1306	0.443532	1.83363	TRUE	1.54e-14	5.03e-12	0.95126	#N/A	#N/A
c27073_g2	3.64142	-2.93792	-4.40739	-4.28842	-5.42455	13.3065	TRUE	2.83e-14	9.16e-12	0.843166	#N/A	RNHX1_ARATH
c24434_g1	-33.8194	0.328615	-0.048093	0.197779	37.815	0.958439	TRUE	3.3e-14	1.06e-11	0.809591	AT3G54510.1	#N/A
c49113_g1	5.22542	-0.468691	-0.0677672	-3.46922	-0.0708233	14.5358	TRUE	3.6e-14	1.15e-11	0.658438	#N/A	#N/A
c21216_g1	3.03618	-33.6416	-34.0183	-33.7724	-4.82203	2.85415	TRUE	3.71e-14	1.17e-11	0.941201	#N/A	#N/A
c35909_g1	3.65687	-4.68906	-5.94492	-4.82903	-0.659225	16.9986	TRUE	3.81e-14	1.2e-11	0.754046	#N/A	#N/A
c52863_g1	6.56389	0.859322	-0.0619486	1.01054	-0.100966	7.17916	TRUE	6.37e-14	1.99e-11	0.835842	AT1G11755.1	NGBR_DANRE
c22551_g1	-30.934	0.328615	-0.0480929	33.9717	29.1394	3.42089	TRUE	6.46e-14	2.01e-11	0.909001	#N/A	#N/A
c33205_g2	-30.934	0.328616	-0.0480928	33.5594	33.4697	2.93643	TRUE	7.47e-14	2.3e-11	0.746299	#N/A	#N/A
c14450_g1	5.29927	-0.29385	-0.0796092	-0.616736	-2.69123	9.83577	TRUE	8.08e-14	2.48e-11	0.80734	#N/A	POLX_TOBAC
c43654_g3	3.19013	-5.28392	-31.2869	-5.32327	-4.96479	8.39789	TRUE	9.5e-14	2.89e-11	0.893445	#N/A	#N/A
c66556_g1	2.89827	-39.2745	-39.6512	-39.4053	-39.1595	0.0241874	TRUE	1.1e-13	3.33e-11	0.994982	#N/A	#N/A
c49376_g3	3.71577	1.13297	0.366709	2.0446	0.934356	10.6893	TRUE	1.24e-13	3.73e-11	0.803244	#N/A	#N/A
c33625_g1	-0.681411	6.53906	0.328183	-1.68314	-1.12011	6.68755	TRUE	1.87e-13	5.59e-11	0.784099	#N/A	YTX2_XENLA
c44062_g2	7.90073	-1.00438	-1.04864	-1.01174	-1.25929	12.5537	TRUE	2.31e-13	6.84e-11	0.893733	#N/A	#N/A
c47858_g1	4.72882	-0.274806	-0.792182	-2.94091	-2.43772	15.4639	TRUE	3.43e-13	1.01e-10	0.73685	AT4G27290.1	Y1675_ARATH
c29912_g1	-0.272874	3.56809	-27.8239	-1.96127	-0.514316	8.84093	TRUE	4.14e-13	1.21e-10	0.889697	#N/A	#N/A
c35832_g1	-33.8194	0.328615	-0.0480931	0.197779	36.6811	1.05459	TRUE	6.87e-13	2e-10	0.873689	#N/A	#N/A
c54470_g1	7.03732	-0.953093	0.160677	-0.751895	-1.01093	14.2364	TRUE	7.44e-13	2.15e-10	0.577674	#N/A	#N/A
c55367_g1	2.80322	-31.9659	-32.3427	-0.0916926	-2.59606	4.8043	TRUE	1.08e-12	3.1e-10	0.804026	#N/A	#N/A
c31194_g1	-33.8194	0.328616	-0.0480928	0.197779	36.6468	1.04576	TRUE	1.1e-12	3.13e-10	0.85381	#N/A	#N/A
c35797_g1	3.17287	0.152178	-5.48652	-3.26607	-1.9551	15.5381	TRUE	1.59e-12	4.51e-10	0.78583	#N/A	#N/A
c48589_g4	-29.4913	32.3347	-0.0480929	31.7615	32.257	7.02123	TRUE	1.6e-12	4.52e-10	0.626116	#N/A	#N/A
c49474_g1	5.68743	-0.0254654	-0.822816	-1.04064	0.61753	5.33833	TRUE	1.67e-12	4.69e-10	0.900392	#N/A	#N/A
c32068_g2	-2.2437	4.74368	5.53976	4.62216	-25.3614	10.8392	TRUE	1.72e-12	4.79e-10	0.716485	#N/A	#N/A
c15745_g1	4.18937	-2.57231	-2.9875	-3.11192	-3.17	12.1907	TRUE	1.73e-12	4.79e-10	0.806684	#N/A	#N/A
c63_g1	-29.4913	32.8076	32.5139	32.4699	0.443532	8.59246	TRUE	2.03e-12	5.59e-10	0.608187	#N/A	YTX2_XENLA
c50596_g5	5.92914	0.209958	1.24441	0.0305863	0.177067	6.40308	TRUE	2.11e-12	5.78e-10	0.86845	#N/A	#N/A
c36374_g1	5.00939	-2.0063	-2.42591	-1.44242	-1.07017	12.2772	TRUE	2.39e-12	6.48e-10	0.851651	#N/A	#N/A
c36174_g1	-39.5902	0.328615	-0.0480929	0.197779	64.5635	7.33139	FALSE	2.8e-12	7.56e-10	0	#N/A	RDRP_CVB
c74895_g1	-2.3017	-28.3037	5.14128	-28.4345	-28.1888	3.12695	TRUE	2.89e-12	7.77e-10	0.838219	#N/A	#N/A
c37692_g6	-2.24788	0.154342	-0.115433	1.70751	5.53866	9.64981	TRUE	3.65e-12	9.75e-10	0.829176	#N/A	RNHX1_ARATH
c56354_g2	3.31759	0.246213	-2.60563	-3.49269	0.349637	19.3932	TRUE	4.87e-12	1.29e-09	0.674552	#N/A	#N/A
c26816_g1	3.29226	-31.0123	-3.64138	-4.37648	-5.08536	14.1686	TRUE	5.01e-12	1.31e-09	0.817704	AT5G67060.1	HEC1_ARATH
c50241_g3	4.48819	-0.518795	-0.104433	-0.222399	-3.67429	12.742	TRUE	5e-12	1.31e-09	0.71858	AT1G51660.1	M2K5_ARATH
c57669_g1	-2.2491	5.56054	1.46874	1.14739	0.491871	13.8298	TRUE	5.43e-12	1.42e-09	0.876377	#N/A	#N/A
c40364_g1	3.98317	-2.67354	-1.6969	-3.95156	-2.96654	23.0855	TRUE	5.87e-12	1.52e-09	0.861378	#N/A	RNHX1_ARATH
c26584_g2	3.52551	-5.58637	0.380471	-0.17632	0.0286953	12.0739	TRUE	6.89e-12	1.78e-09	0.621645	#N/A	#N/A
c69286_g1	-29.4913	30.0283	29.1056	0.197779	32.637	5.7448	TRUE	7.74e-12	1.99e-09	0.822829	#N/A	#N/A
c49351_g1	5.84189	0.0509314	0.689008	0.744552	1.31708	14.7723	TRUE	8.37e-12	2.14e-09	0.739594	#N/A	#N/A
c71942_g1	-29.4913	0.328615	27.1007	32.68	27.702	5.28384	TRUE	1.16e-11	2.95e-09	0.80607	#N/A	#N/A
c35811_g1	4.62452	-3.22555	-0.0425663	-1.09211	-0.445797	11.8615	TRUE	1.19e-11	3.01e-09	0.689537	#N/A	RNHX1_ARATH
c35379_g1	0.530863	0.365623	0.411327	0.778686	3.46805	25.1498	TRUE	1.22e-11	3.06e-09	0.847468	#N/A	#N/A
c22176_g1	2.66134	-34.7094	-35.0862	-34.8403	-34.5945	1.81038	TRUE	1.3e-11	3.24e-09	0.784947	#N/A	#N/A
c12945_g1	-30.934	29.901	-0.0480929	0.197779	33.7725	3.12652	TRUE	1.45e-11	3.59e-09	0.882506	#N/A	#N/A
c42094_g3	4.90869	1.18721	-0.401719	-0.0562218	-0.293592	7.05056	TRUE	1.72e-11	4.24e-09	0.891728	AT5G47180.2	VAP22_ARATH
c13725_g1	2.24389	-32.8493	-33.226	-32.9801	0.752828	4.09358	TRUE	2.06e-11	5.07e-09	0.694711	#N/A	#N/A
c45991_g1	2.55838	-0.00789682	-0.472437	-0.62105	2.00754	22.7805	TRUE	2.5e-11	6.12e-09	0.707821	#N/A	#N/A
c47258_g2	3.90084	-1.78675	0.294086	-2.18697	0.326496	6.32246	TRUE	3.17e-11	7.7e-09	0	#N/A	#N/A
c50294_g7	3.98239	-0.464154	0.360679	1.20561	-1.23715	5.55833	TRUE	3.24e-11	7.84e-09	0.858021	#N/A	LIN1_NYCCO
c64610_g1	-35.2621	0.328615	-0.0480929	37.8935	0.443532	0.0988516	TRUE	3.59e-11	8.63e-09	0.986974	#N/A	#N/A
c49895_g6	5.73574	-1.76222	-0.234463	-0.915108	-0.0649144	6.4938	TRUE	4.25e-11	1.02e-08	0.892306	#N/A	#N/A
c72990_g1	-39.5902	38.2291	-0.0480931	0.197779	70.3517	10.0349	FALSE	4.67e-11	1.11e-08	0	#N/A	RDRP_PVMR
c13749_g1	-32.3767	35.0099	-0.0480929	0.197779	0.443532	1.18061	TRUE	5.71e-11	1.35e-08	0.848133	#N/A	#N/A
c31742_g2	3.15088	-3.55222	-4.54423	-5.30415	-4.93548	13.4476	TRUE	6.04e-11	1.42e-08	0.896643	#N/A	#N/A
c2596_g1	-33.8194	36.434	-0.0480929	0.197779	0.443532	0.415584	TRUE	6.65e-11	1.56e-08	0.922623	#N/A	#N/A
c38627_g1	2.48603	-34.5341	-34.9108	-34.665	-0.682209	1.72859	TRUE	8.75e-11	2.04e-08	0.895495	#N/A	#N/A
c45758_g1	2.67877	-0.00778372	-0.487123	-0.781346	1.87813	7.70908	TRUE	1.11e-10	2.57e-08	0.903214	#N/A	#N/A
c31795_g2	3.62423	-1.66862	-3.33624	-3.72535	-3.42292	21.2874	TRUE	1.37e-10	3.16e-08	0.804397	#N/A	SOC1_ARATH
c30697_g1	-30.934	0.328615	-0.0480929	29.5064	34.3789	3.41769	TRUE	1.91e-10	4.39e-08	0.761735	#N/A	TRA1_MAIZE
c36897_g1	2.6222	-34.6703	-5.0045	-34.8011	-34.5554	2.30871	TRUE	2.08e-10	4.75e-08	0.902638	AT1G22450.1	CX6B1_ARATH
c64361_g1	2.72569	-0.488825	0.15539	-30.5765	-4.51339	11.1971	TRUE	2.44e-10	5.54e-08	0.626235	#N/A	SBP65_SOYBN
c22716_g1	5.3765	-0.0571065	0.952152	1.15954	0.847083	8.24061	TRUE	2.74e-10	6.19e-08	0.706557	#N/A	#N/A
c26869_g1	2.39212	3.36801	2.12024	0.971761	1.62088	10.6172	TRUE	2.98e-10	6.71e-08	0.767321	#N/A	#N/A
c60341_g1	2.4808	-35.9716	-36.3483	-36.1024	-35.8567	0.457775	TRUE	3.43e-10	7.7e-08	0.923044	#N/A	#N/A
c48855_g6	-32.3767	0.328615	-0.0480929	0.197779	34.9203	1.59546	TRUE	4.27e-10	9.51e-08	0.753143	#N/A	#N/A
c39705_g2	1.35429	-29.0743	2.12268	0.835438	-3.14773	7.74014	TRUE	4.45e-10	9.88e-08	0.692553	#N/A	#N/A
c51288_g5	0.694884	-0.0872267	0.612648	0.439428	4.04953	12.6211	TRUE	5.19e-10	1.15e-07	0.827085	#N/A	#N/A
c51279_g6	4.81215	-1.63063	-1.49238	0.0666021	-1.18976	8.79525	TRUE	5.31e-10	1.17e-07	0.798277	#N/A	#N/A
c50612_g1	3.19677	-0.00113835	1.01259	1.14375	1.95016	5.07698	TRUE	5.76e-10	1.26e-07	0.578813	#N/A	#N/A
c18067_g1	3.14198	-4.17198	-0.51422	-5.29657	-2.05905	17.426	TRUE	5.82e-10	1.27e-07	0.796816	#N/A	#N/A
c46861_g2	3.69788	-1.65628	-0.543816	1.58231	0.954377	15.6551	TRUE	6.53e-10	1.41e-07	0.714287	#N/A	#N/A
c62443_g1	-1.20117	-0.76377	3.91148	-28.0924	-27.8466	9.40734	TRUE	8.29e-10	1.79e-07	0.919111	#N/A	#N/A
c50876_g1	7.32579	-1.74687	-1.65893	-1.67968	-1.63897	17.226	TRUE	1.19e-09	2.56e-07	0.791092	#N/A	POL2_MOUSE
c6984_g1	2.40557	0.0889489	-4.76464	-31.6991	-3.18612	5.0524	TRUE	1.25e-09	2.66e-07	0.917065	#N/A	#N/A
c49955_g1	5.76639	-0.257537	-0.40317	-0.174035	1.21133	13.5622	TRUE	1.56e-09	3.32e-07	0.754379	#N/A	#N/A
c39771_g2	1.19298	-2.26581	2.57075	-0.795802	0.631641	19.6269	TRUE	1.66e-09	3.52e-07	0.728219	AT2G02450.1	NAC42_ARATH
c50939_g1	1.8306	0.0991811	-0.260529	-0.140314	2.34511	11.4504	TRUE	1.8e-09	3.79e-07	0.827228	#N/A	#N/A
c42020_g1	4.47086	-1.36449	-2.22272	-1.89956	-2.24983	14.2455	TRUE	2.26e-09	4.74e-07	0.853862	#N/A	#N/A
c32852_g1	4.0964	-0.310531	-1.99872	-2.68327	-1.49506	5.96254	TRUE	2.27e-09	4.74e-07	0.864398	#N/A	#N/A
c58197_g1	3.12158	-3.13915	-3.51876	-5.35753	-3.91816	11.4775	TRUE	2.29e-09	4.76e-07	0.771345	#N/A	#N/A
c44087_g1	4.61342	-1.82652	-1.79125	-2.14466	-0.783466	13.8021	TRUE	2.59e-09	5.35e-07	0.878937	#N/A	#N/A
c34237_g1	2.66474	-3.21468	-3.38917	-3.84086	0.256437	13.3155	TRUE	2.65e-09	5.46e-07	0.697471	#N/A	#N/A
c34324_g1	5.28037	0.47622	-0.818461	0.439152	0.752767	6.69742	TRUE	3.01e-09	6.17e-07	0.793518	#N/A	DRB5_ARATH
c10866_g1	0.648706	-2.65167	2.43267	-0.780501	2.40938	17.712	TRUE	3.11e-09	6.35e-07	0.680841	#N/A	#N/A
c58128_g1	-30.934	29.0074	33.4823	0.197779	0.443532	5.33098	TRUE	3.81e-09	7.75e-07	0.735959	#N/A	#N/A
c35123_g1	2.54353	-4.64101	-0.903669	-33.2798	-33.034	3.06824	TRUE	3.94e-09	7.98e-07	0.867079	#N/A	#N/A
c51650_g2	4.72818	0.0296438	-0.13022	-2.16247	-0.519118	12.7936	TRUE	4.35e-09	8.77e-07	0.702107	#N/A	LBD27_ARATH
c45638_g1	8.12405	0.965273	0.265146	0.679961	0.21436	12.4462	TRUE	4.97e-09	9.97e-07	0.655748	#N/A	LOR15_ARATH
c42934_g1	0.104173	1.25368	-0.407286	0.219304	3.39785	14.5621	TRUE	5.31e-09	1.06e-06	0.762665	AT5G03870.1	#N/A
c48746_g2	2.46959	-31.6323	-0.329743	-31.7631	-0.670226	5.53933	TRUE	5.39e-09	1.07e-06	0.673639	AT5G58270.1	#N/A
c53649_g1	6.91249	-0.0832827	-1.02488	0.220252	0.0560106	13.7376	TRUE	5.71e-09	1.13e-06	0.486666	AT1G04910.1	#N/A
c27821_g1	3.00483	-0.0137435	0.369761	0.220191	-32.0526	4.63489	TRUE	5.85e-09	1.15e-06	0.754398	#N/A	#N/A
c26398_g1	2.4054	0.518508	-3.74053	0.226563	-4.19248	10.3522	TRUE	7.41e-09	1.46e-06	0.647174	#N/A	#N/A
c47041_g1	3.76389	-3.20193	-2.37786	-2.33718	-2.55384	7.10643	TRUE	9.01e-09	1.76e-06	0.881694	#N/A	GIS2_YEAST
c49653_g2	0.743122	2.02137	-28.8399	-2.9881	-2.52881	8.72653	TRUE	9.17e-09	1.78e-06	0.886971	#N/A	#N/A
c53280_g7	4.77457	-0.590099	0.563064	1.0915	-0.273772	15.3079	TRUE	9.44e-09	1.83e-06	0.743209	#N/A	YTX2_XENLA
c54288_g5	4.96485	-1.64732	-1.38377	-1.73216	-1.66718	3.80666	TRUE	9.6e-09	1.85e-06	0.927247	#N/A	#N/A
c25924_g1	2.2439	-34.292	-34.6687	-34.4228	-34.1771	1.18631	TRUE	1.25e-08	2.4e-06	0.786852	#N/A	#N/A
c42921_g2	2.63411	-31.7968	-32.1735	-2.80256	-2.87177	9.0636	TRUE	1.27e-08	2.44e-06	0.726374	#N/A	#N/A
c54426_g1	5.72149	0.728711	0.910119	-0.130275	0.866236	7.13556	TRUE	1.28e-08	2.44e-06	0.513519	#N/A	#N/A
c36714_g1	3.98812	-2.05615	-1.89495	-2.20493	-0.262461	17.4849	TRUE	1.33e-08	2.53e-06	0.673323	#N/A	#N/A
c39258_g1	5.45073	-0.161848	0.942817	-0.244268	-0.152826	7.06311	TRUE	1.36e-08	2.57e-06	0.888484	AT4G35530.1	#N/A
c54566_g3	4.90961	1.10796	0.79917	1.06916	-0.215975	11.2317	TRUE	1.41e-08	2.65e-06	0.0794528	AT4G17600.1	#N/A
c50841_g1	4.90039	0.407668	-1.00713	-1.07041	-0.936821	11.6502	TRUE	1.41e-08	2.65e-06	0.753266	#N/A	#N/A
c61358_g1	2.38396	-3.39521	-33.3661	-33.1202	-32.8745	5.40636	TRUE	1.62e-08	3.02e-06	0.783032	#N/A	#N/A
c54989_g3	3.69739	-0.95525	-0.76999	-0.789761	1.05174	6.0543	TRUE	1.66e-08	3.08e-06	0.902595	#N/A	TMVRN_NICGU
c3765_g1	0.0483203	2.67096	-29.5877	-0.0461583	-29.0961	7.54524	TRUE	1.7e-08	3.15e-06	0.875029	#N/A	#N/A
c45586_g1	6.68426	-0.957589	-1.12106	-0.922324	-1.07906	7.88067	TRUE	1.71e-08	3.15e-06	0.752595	#N/A	#N/A
c50427_g3	-2.24159	0.164336	4.06736	4.85325	4.921	7.45398	TRUE	1.81e-08	3.33e-06	0.808488	#N/A	#N/A
c30525_g1	-0.665228	-1.30378	-27.4315	-0.635762	3.4195	8.86995	TRUE	1.87e-08	3.42e-06	0.7494	AT1G49390.1	SRG1_ARATH
c32133_g1	2.99081	-3.92583	-4.2793	-4.26906	-2.77944	14.8862	TRUE	1.94e-08	3.54e-06	0.905876	#N/A	#N/A
c49777_g1	2.24141	0.578256	0.264724	2.16702	0.0666874	14.8292	TRUE	2.07e-08	3.77e-06	0.855141	#N/A	#N/A
c72332_g1	2.20837	-35.6992	-36.0759	-35.83	-35.5843	0.451298	TRUE	2.1e-08	3.8e-06	0.92657	#N/A	#N/A
c44966_g1	5.15444	0.240783	0.203402	0.227002	-1.4775	4.72821	TRUE	2.36e-08	4.26e-06	0.879584	#N/A	#N/A
c54893_g1	7.0767	-0.073414	0.413361	0.773091	0.804751	7.65628	TRUE	2.52e-08	4.51e-06	0.826508	#N/A	#N/A
c56354_g4	2.20043	-34.2485	-34.6252	-34.3794	-34.1336	1.56241	TRUE	2.52e-08	4.51e-06	0.748288	#N/A	#N/A
c53270_g1	5.86033	-0.612122	0.774025	-0.0345735	0.153068	18.5222	TRUE	2.54e-08	4.52e-06	0.62278	#N/A	#N/A
c47837_g1	4.95847	-0.334087	1.19842	-0.178678	-0.403728	14.9665	TRUE	4.4e-08	7.81e-06	0.748933	AT1G19260.1	ZMYM1_HUMAN
c1269_g1	-33.8194	0.328616	-0.0480928	0.197779	36.4819	0.807304	TRUE	4.56e-08	8.06e-06	0.685892	#N/A	#N/A
c49176_g4	0.932404	-0.709462	2.23224	2.67044	1.65139	14.6698	TRUE	4.84e-08	8.52e-06	0.578759	#N/A	#N/A
c2199_g1	-35.2621	0.328615	-0.0480931	37.4327	0.443532	0.208394	TRUE	4.9e-08	8.6e-06	0.963343	#N/A	#N/A
c24637_g1	-1.22115	4.01001	-0.189481	-0.881009	-0.56505	13.5213	TRUE	5.13e-08	8.96e-06	0.769832	#N/A	#N/A
c51552_g1	6.0923	-0.646004	-1.30295	-1.20728	-0.733858	12.4609	TRUE	5.88e-08	1.02e-05	0.507683	AT1G12740.1	C87A3_ORYSJ
c64104_g1	-2.31822	-29.7299	4.56586	-29.8607	-29.615	1.778	TRUE	6.6e-08	1.14e-05	0.992594	#N/A	#N/A
c67443_g1	-2.31104	0.286818	4.95795	-25.5398	4.1506	8.8332	TRUE	6.95e-08	1.2e-05	0.617886	#N/A	RNHX1_ARATH
c49679_g1	-30.934	29.6719	-0.0480929	0.197779	33.6883	3.74693	TRUE	6.97e-08	1.2e-05	0.711375	#N/A	#N/A
c55523_g2	7.12031	0.198138	0.0399236	0.1363	-0.925675	5.62682	TRUE	7.19e-08	1.23e-05	0.652176	AT5G08510.1	PP371_ARATH
c33637_g1	2.70086	-36.1917	-36.5684	-36.3225	-36.0767	1.11192	TRUE	8.1e-08	1.38e-05	0.748683	#N/A	#N/A
c71970_g1	2.09203	-4.11307	0.299391	1.01064	1.2804	9.76033	TRUE	9.72e-08	1.65e-05	0.784939	#N/A	#N/A
c32068_g1	-29.4913	31.2819	32.0075	31.5565	0.443532	4.8791	TRUE	1.18e-07	1.99e-05	0.495273	#N/A	LIN1_NYCCO
c25309_g1	6.86003	-0.820285	-0.883604	-0.267777	0.0582551	4.24304	TRUE	1.22e-07	2.06e-05	0.905922	#N/A	RNHX1_ARATH
c54871_g6	7.55942	-0.171447	0.138787	-0.939404	-0.100011	10.1335	TRUE	1.32e-07	2.23e-05	0.736077	AT3G45740.1	#N/A
c37786_g1	2.2584	-0.154763	-0.289256	-0.249971	2.52788	8.11535	TRUE	1.87e-07	3.13e-05	0.767694	#N/A	#N/A
c46623_g2	5.41243	-0.872348	-1.34692	-1.30108	-0.299521	7.70408	TRUE	1.88e-07	3.14e-05	0.831626	AT5G18360.1	TMVRN_NICGU
c53854_g6	5.79682	0.339239	-0.761048	-0.780755	-0.620278	5.97283	TRUE	1.99e-07	3.31e-05	0.860347	AT4G02485.1	YLW2_SCHPO
c51854_g3	6.43579	-0.721147	-1.19986	-0.660139	-0.184158	12.5014	TRUE	2.06e-07	3.42e-05	0.650873	AT5G27680.1	RQSIM_ARATH
c23064_g2	2.46587	-0.347916	-3.7406	-30.3167	-1.90349	10.4651	TRUE	2.15e-07	3.55e-05	0.704964	#N/A	#N/A
c43870_g1	4.58937	0.264652	0.166116	0.320318	-1.6253	10.1138	TRUE	2.46e-07	4.05e-05	0.76531	#N/A	#N/A
c48671_g1	7.75441	-0.114903	-0.0951992	-0.946013	0.0321116	9.18543	TRUE	3.25e-07	5.32e-05	0.462374	#N/A	WRK70_ARATH
c54767_g2	5.22039	-1.43182	-1.84086	-0.947115	-1.43439	9.83884	TRUE	3.24e-07	5.32e-05	0.696876	AT4G23160.1	POLX_TOBAC
c40182_g1	4.62214	-0.432975	-1.38589	-0.459097	-2.23383	12.9135	TRUE	3.4e-07	5.54e-05	0.631389	#N/A	#N/A
c44549_g1	7.52302	-0.839674	-0.99347	-1.10535	-0.824291	16.9889	TRUE	3.51e-07	5.7e-05	0.736527	AT5G67200.1	Y5720_ARATH
c50976_g1	4.99381	-0.437726	0.839653	0.735784	-0.0172927	15.8706	TRUE	3.64e-07	5.89e-05	0.647482	#N/A	#N/A
c19683_g1	2.43831	-31.601	-2.38135	-31.7319	-1.87578	5.10372	TRUE	3.77e-07	6.08e-05	0.787755	#N/A	#N/A
c50310_g2	3.70954	-2.14725	-2.3698	-2.74148	-2.43524	13.2481	TRUE	4.26e-07	6.83e-05	0.670757	#N/A	#N/A
c40211_g1	3.2157	-2.90534	-3.62207	-3.10656	-3.43991	11.2386	TRUE	4.27e-07	6.83e-05	0.748797	#N/A	#N/A
c36284_g1	-30.934	32.905	30.6302	32.9874	0.443532	2.95433	TRUE	4.3e-07	6.86e-05	0.81583	#N/A	#N/A
c45254_g2	3.13038	1.29116	1.18022	0.7978	1.95441	14.2591	TRUE	4.83e-07	7.68e-05	0.522247	#N/A	#N/A
c44781_g1	2.56597	0.232066	2.30423	0.21413	-0.165343	15.8923	TRUE	5.01e-07	7.93e-05	0.74169	#N/A	SPSA1_CRAPL
c55922_g1	5.2253	0.62099	-0.612927	0.663204	0.281927	16.7175	TRUE	5.19e-07	8.19e-05	0.67159	#N/A	YTX2_XENLA
c51998_g1	3.83252	1.21627	1.44911	1.44514	1.43896	12.8628	TRUE	5.57e-07	8.76e-05	0.611302	AT1G23020.1	FRO2_ARATH
c55216_g3	2.53888	-4.53257	-2.28977	-4.69569	-0.336731	13.4938	TRUE	5.8e-07	9.09e-05	0.624101	#N/A	#N/A
c70922_g1	2.21023	-4.234	-31.7497	-31.5038	-2.95949	5.12417	TRUE	6.85e-07	0.000106688	0.95775	#N/A	#N/A
c35595_g1	5.73296	-0.896011	-0.795828	-1.33415	-1.22658	8.62936	TRUE	6.83e-07	0.000106688	0.729737	#N/A	POLX_TOBAC
c5185_g1	0.156962	2.36082	2.86023	2.62866	-27.7621	12.9057	TRUE	6.89e-07	0.000106928	0.525986	#N/A	#N/A
c22135_g1	-29.4913	31.008	-0.0480929	27.2143	31.6137	4.98997	TRUE	7.41e-07	0.000114554	0.632294	#N/A	#N/A
c50569_g4	1.83842	-1.95808	-31.3779	-31.132	0.0894005	6.25079	TRUE	8.45e-07	0.000130214	0.672375	#N/A	#N/A
c51624_g2	2.78895	1.45032	-1.07296	0.58307	0.0711479	10.2492	TRUE	8.83e-07	0.000135674	0.693523	#N/A	#N/A
c44242_g1	0.330216	0.0918195	2.77296	2.8401	2.95215	18.0742	TRUE	8.98e-07	0.00013744	0.547925	AT1G74960.3	KASC2_ARATH
c50634_g3	3.20311	-0.179833	0.170647	-4.3282	0.284897	12.5025	TRUE	9.23e-07	0.000140806	0.450914	AT1G49710.1	LACS6_ARATH
c54579_g3	4.34466	1.19298	0.240868	1.09549	1.04906	5.7258	TRUE	9.54e-07	0.000145147	0.485135	#N/A	#N/A
c50797_g4	5.45147	1.10083	0.271186	0.3147	0.0977908	13.7595	TRUE	9.69e-07	0.000146895	0.83163	AT4G02980.1	ABP1_ARATH
c47597_g4	2.76181	-34.8099	-35.1866	-34.9408	-34.695	2.03913	TRUE	1.01e-06	0.000152307	0.655717	#N/A	#N/A
c23278_g1	-30.934	30.4343	-0.0480928	0.197779	33.0091	3.79679	TRUE	1.03e-06	0.000155636	0.747195	#N/A	#N/A
c30080_g1	3.52454	-3.22683	-2.25376	-1.93992	-1.11613	14.9734	TRUE	1.06e-06	0.000158411	0.750495	AT2G38300.1	MYBF_ARATH
c40390_g1	-28.0486	29.7772	30.4668	30.7208	30.2489	5.82847	TRUE	1.06e-06	0.000158411	0.678213	#N/A	#N/A
c47339_g10	0.803017	0.499706	2.65428	-0.185972	1.33711	20.0225	TRUE	1.21e-06	0.000181042	0.702129	#N/A	#N/A
c53297_g1	6.61409	-0.175502	0.935294	0.0104751	-0.0670356	24.159	TRUE	1.32e-06	0.000195629	0.693767	AT4G11560.1	#N/A
c34273_g1	7.66656	-1.33958	0.234951	-0.346668	-0.573129	17.2425	TRUE	1.4e-06	0.000208065	0.599603	AT4G34540.1	BH063_ARATH
c58676_g1	1.88517	-3.84444	-31.4246	-31.1787	-0.471678	9.07223	TRUE	1.44e-06	0.000212761	0.602249	#N/A	#N/A
c50238_g1	4.81492	-1.33694	-0.589545	-1.81166	-1.0152	9.22562	TRUE	1.45e-06	0.000213303	0.599914	#N/A	#N/A
c50541_g2	5.29848	-0.918	0.170554	-0.839815	0.20746	26.2247	TRUE	1.59e-06	0.000233903	0.6638	#N/A	#N/A
c22331_g1	0.579577	-1.67946	0.685058	2.26405	2.26155	11.1007	TRUE	1.84e-06	0.000268615	0.554098	#N/A	#N/A
c22655_g1	-1.19961	3.40776	-1.1614	3.78622	2.40592	17.1304	TRUE	1.88e-06	0.000273589	0.516272	#N/A	#N/A
c45558_g1	3.78818	-1.07642	-1.38939	0.468442	-1.16213	9.52331	TRUE	1.88e-06	0.000273589	0.688487	#N/A	#N/A
c15617_g1	3.50978	-2.7339	-0.196998	0.329521	-0.155999	9.81481	TRUE	1.98e-06	0.000287091	0.467854	#N/A	#N/A
c47792_g1	10.2471	-0.565956	-0.711581	-0.435033	-0.780847	13.4802	TRUE	2.17e-06	0.000312167	0.741412	#N/A	#N/A
c28671_g2	2.38188	-31.5446	-0.471901	0.258299	0.305882	5.18238	TRUE	2.17e-06	0.000312167	0.669863	#N/A	#N/A
c34547_g2	3.72485	-0.491291	0.883063	0.834995	-0.601676	12.5045	TRUE	2.17e-06	0.000312184	0.716057	AT4G25310.1	SRG1_ARATH
c16062_g1	-30.934	0.328615	28.5191	33.0211	0.443532	2.62455	TRUE	2.44e-06	0.000349465	0.770482	#N/A	#N/A
c63704_g1	-39.5902	0.328615	-0.0480929	0.197779	51.6491	3.76203	FALSE	2.48e-06	0.000354489	0	#N/A	#N/A
c63504_g1	6.16483	0.404332	0.114998	-1.20465	0.156429	14.3372	TRUE	2.52e-06	0.000358077	0.583025	#N/A	#N/A
c35740_g1	4.99985	-1.08599	-0.548594	-0.507545	0.566259	14.0062	TRUE	2.54e-06	0.000359568	0.664513	#N/A	#N/A
c46067_g4	2.41904	1.21433	2.08079	1.62863	1.5672	7.15789	TRUE	2.59e-06	0.000366103	0.72841	AT5G43900.1	Y5900_ARATH
c31874_g1	3.13448	-0.449756	-2.11379	-2.68102	0.0746304	11.6611	TRUE	2.66e-06	0.00037487	0.675481	AT5G13150.1	EXOC7_RAT
c71801_g1	2.05506	-31.2178	-4.32206	-0.986186	-31.1029	7.4103	TRUE	2.85e-06	0.000400663	0.661943	#N/A	#N/A
c68314_g1	1.91255	-32.518	-32.8947	-32.6488	-3.72063	2.94923	TRUE	2.94e-06	0.000411537	0.7457	#N/A	#N/A
c45174_g3	7.45212	0.0227908	0.143367	-0.81882	-0.112736	7.27699	TRUE	3.43e-06	0.000479496	0.715655	#N/A	FBL53_ARATH
c28046_g1	3.16759	1.4732	1.64936	1.83966	1.41413	14.2521	TRUE	3.57e-06	0.000497227	0.533711	#N/A	#N/A
c32068_g6	-2.29548	4.46542	4.70806	4.78019	0.545694	13.6421	TRUE	4.03e-06	0.000559162	0.487734	#N/A	YTX2_XENLA
c73029_g1	3.04541	0.481779	-1.75857	-1.81675	-1.49786	10.6835	TRUE	4.04e-06	0.000559368	0.778607	#N/A	#N/A
c38769_g1	4.06605	-0.551852	-1.75413	0.00403155	0.258912	22.097	TRUE	4.22e-06	0.000581974	0.557897	#N/A	#N/A
c25791_g1	1.86168	-33.9098	-34.2865	-34.0406	-3.67138	2.36218	TRUE	4.42e-06	0.000607716	0.974191	#N/A	#N/A
c50662_g2	3.41212	-1.54723	-2.25668	-2.17041	-0.192377	12.7669	TRUE	4.77e-06	0.000654334	0.67297	#N/A	#N/A
c37884_g1	1.86561	-4.01606	-32.8477	-32.6019	-32.3561	2.54006	TRUE	4.81e-06	0.000658031	0.79405	#N/A	#N/A
c51227_g4	3.0816	-2.48229	-1.79063	-4.27968	-1.38402	11.2772	TRUE	4.88e-06	0.000665286	0.640251	#N/A	#N/A
c54551_g1	4.62767	0.859015	0.636591	1.47888	1.67472	12.3908	TRUE	5.19e-06	0.000705719	0.591369	#N/A	CARS_ARTAN
c53206_g1	6.54435	-0.937299	-0.82136	-0.719651	-0.97971	14.0979	TRUE	5.41e-06	0.0007329	0.687017	#N/A	M3OM2_PEA
c74634_g1	0.935773	-31.5412	0.824948	-31.672	-31.4263	4.80752	TRUE	5.66e-06	0.000765245	0.65048	#N/A	#N/A
c29394_g1	-28.0486	27.6733	28.2643	28.1059	30.652	10.1376	TRUE	5.8e-06	0.000780729	0.878181	#N/A	#N/A
c37786_g2	1.74204	-1.34624	-2.0259	-3.97371	1.04122	10.8321	TRUE	5.88e-06	0.000790053	0.755536	#N/A	#N/A
c36373_g1	-0.27239	-1.72299	2.61177	-0.82754	2.47846	14.1718	TRUE	6.01e-06	0.000804333	0.697891	#N/A	#N/A
c27333_g2	-0.654369	0.128474	3.30377	0.59749	3.12581	14.4196	TRUE	6.41e-06	0.000855657	0.305756	#N/A	#N/A
c51526_g4	-1.31116	2.78802	3.4649	3.44697	-26.2939	8.12045	TRUE	6.46e-06	0.000860807	0.716369	#N/A	#N/A
c51612_g1	5.45897	-1.38492	-1.05494	-0.640963	-0.912077	9.29013	TRUE	6.85e-06	0.000909218	0.834479	#N/A	#N/A
c42567_g1	7.9762	-0.382933	0.186111	0.415439	-0.496039	16.7539	TRUE	6.96e-06	0.000920805	0.605615	AT5G63160.1	BT1_ARATH
c56208_g1	7.7535	-0.488137	-0.913461	-0.555204	-0.215996	16.1304	TRUE	7.21e-06	0.000951228	0.636324	#N/A	#N/A
c53385_g4	2.32755	0.898813	2.01315	0.528062	0.931283	14.364	TRUE	7.39e-06	0.000972683	0.790797	#N/A	YTX2_XENLA
c32459_g1	2.05709	-4.01905	-4.34712	-29.908	-0.953838	12.424	TRUE	7.54e-06	0.00098907	0.589034	#N/A	#N/A
c54494_g1	7.8305	-0.0706983	-0.565789	0.020855	-0.718332	4.79937	TRUE	7.96e-06	0.0010416	0.825749	AT3G19050.1	KN12B_ARATH
c46627_g2	3.19732	-2.06232	-0.469337	-3.30411	-0.590882	15.234	TRUE	8.4e-06	0.00109599	0.646132	AT1G19260.1	ZMYM1_HUMAN
c56154_g4	1.26656	1.31548	1.94511	-1.14607	1.64697	18.5356	TRUE	8.49e-06	0.00110543	0.574331	#N/A	YG31B_YEAST
c49955_g2	-33.8194	0.328615	-0.0480928	0.197779	36.4114	0.755729	TRUE	8.92e-06	0.00115783	0.687805	#N/A	#N/A
c55237_g3	7.29605	-0.717919	-1.34805	-1.14886	-1.1696	19.4838	TRUE	9.15e-06	0.00118456	0.695248	#N/A	#N/A
c45618_g1	2.26041	0.842901	-1.61045	-2.15661	0.516958	13.16	TRUE	9.38e-06	0.00121088	0.600388	AT5G13150.1	#N/A
c52669_g4	5.25476	0.309478	-0.35275	0.0603985	-2.19419	10.4958	TRUE	9.54e-06	0.00122736	0.471662	#N/A	#N/A
c43792_g5	-33.8194	0.328616	-0.0480928	36.1578	0.443532	0.982317	TRUE	1.25e-05	0.00160783	0.648397	#N/A	#N/A
c56354_g3	7.90615	-0.581072	-1.03748	-0.855919	-0.704187	18.8918	TRUE	1.34e-05	0.00171055	0.592694	#N/A	#N/A
c37141_g1	3.13668	-2.14461	-3.18415	-2.45674	-1.88956	10.3215	TRUE	1.35e-05	0.00171854	0.790128	AT5G54650.2	FH5_ARATH
c54889_g1	2.84541	1.3877	-0.131556	-0.693494	0.0685604	9.24538	TRUE	1.36e-05	0.0017342	0.585492	#N/A	#N/A
c47289_g8	3.90096	-1.51974	-1.73509	-0.951325	-2.357	13.517	TRUE	1.45e-05	0.00183776	0.75779	#N/A	#N/A
c44922_g1	3.32936	0.236746	0.144242	-0.217384	1.41296	7.74105	TRUE	1.63e-05	0.00205889	0.787073	#N/A	#N/A
c47597_g8	5.28978	-6.2165	-7.85539	-6.41678	-6.08622	7.20801	TRUE	1.67e-05	0.00210538	0.571202	#N/A	POLX_TOBAC
c55130_g5	2.25524	0.78756	1.64074	-0.699383	0.697941	7.69361	TRUE	1.72e-05	0.00216507	0.75405	AT1G19260.1	ZMYM1_HUMAN
c41113_g1	3.00179	0.28062	-0.101996	1.4871	-0.0101671	15.1581	TRUE	1.78e-05	0.00224018	0.771495	#N/A	#N/A
c25624_g1	2.42031	-2.1231	-0.445073	-0.193938	-30.0254	5.68122	TRUE	1.83e-05	0.00228864	0.715578	#N/A	#N/A
c43917_g1	9.93524	0.745805	0.654582	0.680525	0.534293	12.1398	TRUE	1.84e-05	0.00230253	0.590426	AT1G58440.1	ERG1_PANGI
c42916_g1	3.16795	-0.442402	-2.94554	-0.106002	-0.0329793	14.3246	TRUE	1.86e-05	0.00231247	0.464362	#N/A	#N/A
c56232_g4	2.37286	-2.93126	-4.6675	-3.69392	-4.16064	9.4869	TRUE	1.88e-05	0.0023301	0.875237	#N/A	#N/A
c53837_g2	6.01987	-1.01567	-0.860867	-1.00788	-0.607226	10.766	TRUE	1.96e-05	0.00243073	0.768488	#N/A	#N/A
c55988_g3	3.79709	-1.46531	0.198421	-1.55656	-0.596764	13.7785	TRUE	2e-05	0.00247333	0.667594	#N/A	Y2988_ARATH
c49022_g4	2.71353	-0.792759	-0.720342	-1.04964	1.15428	16.5634	TRUE	2.05e-05	0.00252639	0.705328	AT1G08730.1	#N/A
c47412_g5	5.47992	0.164675	0.447809	-0.34398	-0.741835	16.4221	TRUE	2.31e-05	0.00283824	0.511998	#N/A	#N/A
c47341_g3	5.83091	-0.649554	0.0542063	0.492663	0.291518	6.5288	TRUE	2.38e-05	0.00291138	0.833933	#N/A	#N/A
c4467_g1	1.96305	-3.0312	-1.45547	0.988713	-0.946143	8.41484	TRUE	2.41e-05	0.00294431	0.737698	#N/A	#N/A
c51078_g2	2.71731	-1.27043	-3.02482	0.344676	-0.333006	22.8906	TRUE	2.62e-05	0.00319695	0.66177	#N/A	#N/A
c48141_g1	7.09596	0.00885112	-0.138795	-0.0222233	0.667686	3.66233	TRUE	2.8e-05	0.00340581	0.716678	AT5G64830.2	PDCD2_BOVIN
c42224_g1	-1.23273	1.17494	3.77304	1.94392	3.59476	11.5748	TRUE	2.88e-05	0.00349162	0.52895	#N/A	PIF1_XENLA
c34869_g1	-2.3702	1.07668	5.33707	2.56876	-25.2349	6.01725	TRUE	3.03e-05	0.00366863	0.694668	#N/A	KIRO_ACTDE
c26347_g2	-1.10782	-26.6122	-1.31817	-0.300672	3.5643	10.2344	TRUE	3.13e-05	0.00376806	0.646004	#N/A	#N/A
c49956_g2	4.28325	0.0683905	-0.273213	0.140527	-1.73319	8.17923	TRUE	3.19e-05	0.00384187	0.659066	#N/A	#N/A
c34809_g1	-0.692373	0.457298	-27.4044	0.148662	3.03666	12.7258	TRUE	3.49e-05	0.00418948	0.746936	#N/A	#N/A
c54653_g2	4.68428	-1.41029	-0.890851	-0.829301	-0.0197252	10.1985	TRUE	3.61e-05	0.00432456	0.304119	#N/A	#N/A
c38917_g1	2.43978	-1.5516	0.62651	-2.64556	-0.635807	14.6781	TRUE	3.69e-05	0.00439879	0.587303	AT1G54560.1	MYO5B_MOUSE
c50213_g1	6.96565	-0.150572	-0.0359225	-0.891448	-0.0506404	5.98788	TRUE	3.75e-05	0.00446004	0.745389	#N/A	#N/A
c55226_g1	6.26264	-0.164078	-0.116713	0.0379968	0.707554	10.1735	TRUE	3.86e-05	0.00458253	0.720306	#N/A	Y1411_RICBR
c3687_g1	1.63112	1.17411	1.02241	0.108174	2.42906	20.7139	TRUE	3.9e-05	0.00461689	0.553317	#N/A	LEC_PARPC
c51624_g1	5.55327	0.453806	-0.76347	-0.12878	-0.00476444	10.5531	TRUE	4.13e-05	0.00487728	0.666296	AT5G67360.1	SUBL_ARATH
c52593_g2	5.32227	0.483738	0.0941176	0.927251	0.750889	15.3071	TRUE	4.25e-05	0.00500081	0.462662	AT3G56190.2	SNAA_VITVI
c22374_g1	-29.4913	31.5229	29.2091	28.684	0.443532	8.83747	TRUE	4.34e-05	0.00509984	0.775683	#N/A	#N/A
c65549_g1	3.0496	-2.60478	-1.93244	-1.39612	-0.0785834	11.5274	TRUE	4.43e-05	0.00518861	0.61622	#N/A	#N/A
c54212_g2	5.58872	0.365666	-0.313093	0.487081	-0.500754	12.2886	TRUE	4.45e-05	0.00520545	0.214409	#N/A	#N/A
c46378_g2	4.19431	-1.11319	-0.0428786	-0.374906	0.64106	5.51948	TRUE	4.54e-05	0.0052922	0.701478	AT4G05160.1	4CLL5_ARATH
c23183_g1	1.04915	-33.0973	-33.474	-33.2281	0.18339	0.984506	TRUE	4.61e-05	0.005365	0.827294	#N/A	#N/A
c51526_g3	3.28758	0.362515	0.231634	1.39037	1.10882	12.6186	TRUE	4.63e-05	0.00537101	0.801199	#N/A	#N/A
c30345_g1	-2.23359	4.69763	3.89528	2.0454	4.2606	14.0111	TRUE	4.68e-05	0.0054143	0.547735	AT3G23730.1	XTH26_ARATH
c54549_g3	3.3133	-0.0158389	0.275915	1.29588	-0.303054	12.329	TRUE	5.16e-05	0.0059503	0.711814	#N/A	#N/A
c51429_g1	5.58852	0.0277679	0.120318	0.889157	0.127444	11.7224	TRUE	5.2e-05	0.00598863	0.71884	AT3G27325.1	SIP5_ASPCL
c51210_g1	1.80714	-32.4126	-32.7893	-2.99486	-3.57747	4.39533	TRUE	5.35e-05	0.00614012	0.913621	#N/A	#N/A
c50999_g4	1.6113	-3.56919	-3.90537	-29.4622	-0.113375	11.5284	TRUE	5.37e-05	0.00614955	0.454729	#N/A	#N/A
c50139_g4	5.78811	-1.03474	-0.88309	-0.823989	-0.9433	12.4355	TRUE	5.89e-05	0.00673546	0.604764	#N/A	#N/A
c31223_g2	4.46378	-0.147875	0.076004	-1.60918	-0.952214	17.6894	TRUE	6.11e-05	0.00696691	0.456725	#N/A	#N/A
c50241_g1	1.59215	0.706321	0.714284	0.815238	-29.1973	13.5435	TRUE	6.47e-05	0.00735703	0.392753	#N/A	#N/A
c50071_g2	4.19217	1.03825	0.0971683	0.179667	0.941381	10.8929	TRUE	6.5e-05	0.00737776	0.579381	#N/A	#N/A
c37058_g2	1.20197	-30.3647	0.329851	0.3363	-30.2498	4.92517	TRUE	6.6e-05	0.00747216	0.628326	#N/A	#N/A
c41635_g1	-1.19893	-0.909608	-1.09081	1.36186	3.5258	12.8029	TRUE	6.64e-05	0.00749242	0.763303	#N/A	#N/A
c47486_g1	9.74733	0.00177245	0.0650412	-0.0298724	-0.644209	0.905186	TRUE	6.83e-05	0.00769568	0.931466	AT4G08920.1	CRY1_ARATH
c49816_g1	1.96439	0.10248	-0.144	0.29965	1.86532	9.77994	TRUE	6.95e-05	0.00780132	0.635648	#N/A	#N/A
c62509_g1	2.17377	-4.27128	-0.568485	-4.30253	-2.36597	12.9605	TRUE	7.09e-05	0.0079492	0.510454	#N/A	#N/A
c44777_g2	0.330806	-2.30574	1.22597	-28.1817	1.63101	6.67748	TRUE	7.45e-05	0.00832398	0.576062	#N/A	#N/A
c46674_g4	0.395378	2.1934	2.5923	2.07711	0.141149	15.4057	TRUE	7.79e-05	0.00868772	0.501431	#N/A	#N/A
c8282_g1	1.52731	-2.04904	-0.502582	-2.79638	1.19548	16.2921	TRUE	8.05e-05	0.0089508	0.661594	#N/A	#N/A
c50349_g2	10.9049	0.0646795	0.228212	-0.461542	-0.26033	13.6567	TRUE	8.24e-05	0.00914059	0.530483	AT1G06080.1	ADS3_ARATH
c56266_g3	4.18349	-1.04937	-0.71785	0.210152	0.414151	6.34076	TRUE	8.87e-05	0.00981748	0.747665	#N/A	#N/A
c40922_g1	5.89723	-1.80676	-3.27277	0.203226	0.0893003	13.4398	TRUE	9.01e-05	0.00995285	0.353938	AT3G47080.1	#N/A
c7958_g1	3.32179	-33.9272	-34.3039	-34.058	-5.19714	3.98122	TRUE	9.21e-05	0.0101508	0.514013	#N/A	#N/A
c56202_g4	6.14549	-0.721952	-0.514743	0.00795799	0.192354	10.7068	TRUE	0.000100288	0.0110219	0.60278	AT5G65980.1	YDQ4_SCHPO
c54105_g2	2.46695	0.737949	-1.47139	0.602759	1.00666	4.90209	TRUE	0.000107034	0.0117352	0.776061	#N/A	#N/A
c45082_g2	5.12339	-1.21008	-1.08438	-0.765926	-1.05352	16.223	TRUE	0.00011116	0.0121585	0.628204	#N/A	#N/A
c48887_g2	4.81676	-0.168205	-1.16576	-0.816255	-1.42006	9.2989	TRUE	0.000112656	0.0122928	0.541279	#N/A	#N/A
c56005_g4	2.12855	-1.21956	-0.081387	-4.35003	0.420784	10.44	TRUE	0.000114814	0.0124691	0.591133	#N/A	#N/A
c47339_g1	2.82335	0.51628	1.47522	0.0653928	1.11206	3.55565	TRUE	0.000114772	0.0124691	0.857458	#N/A	#N/A
c51415_g1	3.71606	-1.02014	-0.0221429	-1.28904	-2.30444	13.8051	TRUE	0.000115271	0.0124893	0	ATMG00820.1	POLX_TOBAC
c15720_g1	0.0971131	2.27507	0.490525	2.87122	1.67903	10.5989	TRUE	0.000115964	0.0125348	0.725179	#N/A	TRA1_MAIZE
c38602_g1	8.07698	-0.628307	0.0721737	-0.41116	-0.519253	12.1433	TRUE	0.000116434	0.012556	0.512937	AT2G23620.1	SABP2_TOBAC
c73088_g1	1.36446	-30.5272	-0.0806233	-3.49062	-30.4123	5.93251	TRUE	0.000120242	0.0129363	0.548206	#N/A	#N/A
c48130_g3	2.76757	0.731259	0.967882	0.604563	-1.38821	4.58925	TRUE	0.000122833	0.0131842	0.783561	#N/A	POL2_MOUSE
c55107_g3	2.0491	-0.693	-0.569599	1.47751	0.683443	8.29592	TRUE	0.000123236	0.0131966	0.676633	#N/A	#N/A
c9212_g1	4.3531	0.316577	-1.25822	0.00663189	-0.158671	12.7233	TRUE	0.000124907	0.0133444	0.562531	#N/A	#N/A
c53087_g1	0.736315	2.26546	0.633573	2.12904	2.63107	12.3733	TRUE	0.000125618	0.0133892	0.43101	#N/A	#N/A
c17554_g1	2.85477	-0.465281	-2.17647	0.584995	-0.55412	7.94706	TRUE	0.000125954	0.013394	0.677242	AT4G32640.2	#N/A
c35143_g1	1.50202	0.213997	2.20354	0.0916843	-0.500383	17.4512	TRUE	0.000127916	0.0135712	0.627585	AT3G13030.3	#N/A
c49290_g1	5.60833	-0.563547	-0.556304	-0.647348	0.281825	12.4413	TRUE	0.000130783	0.0138434	0.626449	AT4G30110.1	HMA2_ARATH
c42929_g1	4.03475	-0.510632	0.142814	-0.885411	-1.64085	11.8634	TRUE	0.000134863	0.0142424	0.643049	#N/A	SYEP_MOUSE
c53893_g1	7.02538	-0.582065	0.322369	-0.220724	-0.165147	16.7478	TRUE	0.000135645	0.0142922	0.558609	AT3G52310.1	AB22G_ARATH
c22933_g1	5.18207	0.650443	-0.186038	-0.215664	-0.457391	10.5621	TRUE	0.00013715	0.0144177	0.568053	#N/A	#N/A
c51996_g3	6.08846	0.655973	0.513688	0.972366	0.693572	12.9411	TRUE	0.000145812	0.0152933	0.511942	#N/A	#N/A
c53566_g1	2.74048	-2.23689	-2.74107	-2.06218	-3.47603	12.1425	TRUE	0.000148354	0.0155245	0.827633	#N/A	#N/A
c52510_g4	4.79316	0.718394	0.782122	0.144295	1.12221	15.3256	TRUE	0.000157649	0.0164596	0.506595	#N/A	POLX_TOBAC
c75189_g1	2.22989	-0.650653	-2.93699	0.636914	0.182518	12.1157	TRUE	0.000163325	0.0170136	0.607628	#N/A	#N/A
c56071_g1	6.22826	0.039508	0.218464	-0.112497	0.730105	8.30911	TRUE	0.000170152	0.0176549	0.766307	AT5G54890.1	CAF2M_ARATH
c37673_g3	2.3157	-3.35557	0.464175	0.127754	0.405373	8.72082	TRUE	0.00017025	0.0176549	0.539085	#N/A	#N/A
c28139_g1	3.14591	0.170613	-1.79163	0.499766	-0.0383746	14.0745	TRUE	0.000175539	0.0181534	0.518953	#N/A	#N/A
c46896_g1	4.59376	-0.58282	-0.463052	-1.76974	-0.710465	16.3618	TRUE	0.000175848	0.0181534	0.491437	#N/A	RNHX1_ARATH
c32240_g1	1.44234	-30.6051	-0.284666	-3.52952	-30.4901	6.23623	TRUE	0.000178135	0.0183483	0.43637	#N/A	#N/A
c17831_g1	3.71931	-0.388261	-0.159274	0.899214	0.748037	9.31973	TRUE	0.000185974	0.0191129	0.625452	#N/A	YTX2_XENLA
c34023_g2	1.86801	-3.9986	-29.9647	-2.42649	-3.59954	6.33814	TRUE	0.000190164	0.0194999	0.746011	#N/A	#N/A
c23488_g1	-1.1748	0.143545	-26.9219	2.99962	2.37211	9.93435	TRUE	0.000192919	0.0196945	0.607337	#N/A	#N/A
c26584_g1	2.48438	-4.49688	-0.324712	-0.516874	0.149943	15.6631	TRUE	0.000192794	0.0196945	0.465465	#N/A	#N/A
c52134_g3	2.2007	0.45266	0.281279	-0.2346	-29.8058	10.7054	TRUE	0.000201459	0.0204752	0.336449	#N/A	#N/A
c40922_g2	5.96352	-2.20353	-3.3678	0.0144191	-0.230271	20.3089	TRUE	0.000201019	0.0204752	0.338317	AT2G29670.1	#N/A
c31795_g3	2.43486	-2.86602	-3.05761	-3.07095	-3.22434	15.178	TRUE	0.000202992	0.0205856	0.798928	AT4G22950.1	SOC1_ARATH
c30134_g1	2.51126	-0.132949	0.241654	0.0100724	1.56631	17.6065	TRUE	0.000207044	0.0209502	0.581284	#N/A	#N/A
c7778_g1	1.43714	0.430133	-0.407997	-3.68263	-30.4849	3.72781	TRUE	0.000207927	0.0209933	0.837303	#N/A	#N/A
c46668_g1	5.34328	-0.319706	-0.709276	-0.0179338	-1.09303	9.02484	TRUE	0.00021129	0.0212861	0.694622	#N/A	#N/A
c55973_g2	4.18217	0.0532415	1.09906	0.310876	0.186518	10.4599	TRUE	0.000220785	0.0221455	0.603194	AT5G59780.1	MYB48_ARATH
c45254_g3	1.9292	1.52946	1.24969	1.17881	2.10807	10.8553	TRUE	0.000220716	0.0221455	0.513668	#N/A	#N/A
c32068_g4	-1.30825	3.0229	3.50443	3.4005	0.544179	11.0907	TRUE	0.000230019	0.0230215	0.650181	#N/A	#N/A
c24995_g1	-2.20854	1.1958	0.988532	0.884339	4.42869	16.5839	TRUE	0.000238032	0.0237717	0.699942	#N/A	#N/A
c54346_g3	5.81808	0.149745	-0.883024	-0.115832	-0.110622	12.8486	TRUE	0.00024176	0.0240916	0.575274	AT5G15680.1	FRY_HUMAN
c40589_g1	2.52792	-0.123035	-0.546112	-0.415277	1.34007	9.88306	TRUE	0.000246938	0.0245543	0.75203	#N/A	#N/A
c43733_g2	2.03608	-1.34618	-0.261469	-4.27727	-3.82939	6.9559	TRUE	0.000263018	0.0260968	0.745804	#N/A	COPIA_DROME
c46937_g1	8.86903	0.0390273	-0.550838	-0.384739	0.0253583	5.84123	TRUE	0.000278827	0.0276056	0.69371	AT3G24495.1	MSH7_ARATH
c13902_g1	2.69324	0.776337	1.43727	0.843489	1.62133	14.8243	TRUE	0.000279972	0.0276594	0.539169	AT3G60780.1	#N/A
c38240_g1	3.27771	-1.5931	-2.5051	-1.99993	0.32356	15.7287	TRUE	0.000282411	0.0278405	0.518272	#N/A	#N/A
c55747_g3	3.15828	-0.182231	0.0847173	-2.20143	0.21577	11.027	TRUE	0.000289463	0.0284746	0.502955	#N/A	#N/A
c73454_g1	-28.0486	25.8424	25.5879	26.0486	30.2614	6.51224	TRUE	0.00029596	0.0290515	0.614581	#N/A	#N/A
c50572_g5	4.07255	0.4022	-0.904657	0.4638	0.414718	9.89681	TRUE	0.000319956	0.03134	0.455023	#N/A	#N/A
c55073_g5	0.345673	0.81916	2.70422	1.67981	0.679678	15.4534	TRUE	0.000322537	0.0315256	0.706393	AT4G00370.1	PHT41_ORYSJ
c51609_g1	10.3542	-0.321758	0.388139	-0.0404257	0.00617944	16.7	TRUE	0.000330669	0.0322518	0.463551	AT2G27920.1	TRA1_MAIZE
c54008_g3	3.75429	0.213526	-1.89575	-0.540768	-0.259853	15.6715	TRUE	0.000340332	0.033124	0.239369	#N/A	#N/A
c45671_g1	3.2712	0.290726	-1.4026	0.532902	-0.537255	8.93143	TRUE	0.000342615	0.0332399	0.590481	ATMG00630.1	YI31B_YEAST
c6446_g1	5.16719	-1.17673	0.091479	-0.0975011	1.02244	9.59891	TRUE	0.000342971	0.0332399	0.512294	AT5G20060.3	APT11_DICDI
c49376_g5	-1.20702	0.106739	1.50562	3.9708	2.52643	13.2275	TRUE	0.000346539	0.0334447	0.536568	#N/A	#N/A
c47412_g6	1.58668	0.858376	0.182592	-0.135781	-27.7491	19.0153	TRUE	0.000346504	0.0334447	0.354369	#N/A	#N/A
c54724_g1	5.98442	-0.28046	0.361076	0.618888	0.315002	4.68243	TRUE	0.000354777	0.034168	0.728392	AT5G44790.1	HMA7_ARATH
c50797_g3	8.62431	-0.674778	-0.0907972	-0.000142891	-0.0964281	3.08203	TRUE	0.000359082	0.0345102	0.852116	#N/A	RLP12_ARATH
c9046_g1	4.32137	0.939495	0.998357	1.03754	1.03492	8.65542	TRUE	0.000370362	0.0355199	0.606168	AT2G01890.1	PPA8_ARATH
c46504_g3	5.10231	0.442402	0.33866	-0.197892	0.819638	7.93599	TRUE	0.000378227	0.0361987	0.746449	#N/A	#N/A
c7460_g1	4.68639	-0.538611	0.213561	0.12941	-1.49288	19.681	TRUE	0.000379387	0.0362342	0.436948	AT1G17020.1	SRG1_ARATH
c55286_g7	2.91677	0.00116318	-2.05763	0.427942	0.0180293	8.12515	TRUE	0.000393146	0.0372386	0.51707	#N/A	#N/A
c33709_g1	5.85061	-0.537372	-0.44243	-1.0159	0.146832	15.3836	TRUE	0.000392584	0.0372386	0.461486	AT3G15630.1	#N/A
c8903_g1	3.22932	-0.739515	-1.73469	-2.5443	-0.95042	16.2935	TRUE	0.000392221	0.0372386	0.543536	#N/A	#N/A
c47942_g1	0.0432468	0.979504	-0.0473943	2.58132	2.25416	18.9224	TRUE	0.000391153	0.0372386	0.596843	#N/A	#N/A
c56509_g1	1.70417	-3.83312	-3.96028	-29.555	-1.44581	8.98877	TRUE	0.000399944	0.037727	0.499624	#N/A	#N/A
c45186_g1	4.51574	-0.535151	0.636236	0.579087	0.316319	14.9072	TRUE	0.000399304	0.037727	0.524382	#N/A	RNHX1_ARATH
c47352_g1	3.29201	-1.72433	0.135529	0.313916	0.422506	14.2968	TRUE	0.000402877	0.0379257	0.686688	#N/A	#N/A
c48133_g2	2.83372	-0.499985	0.161668	-0.89442	-3.03881	16.1038	TRUE	0.000411605	0.0386682	0.439431	#N/A	#N/A
c11107_g2	-28.0486	29.6397	28.3565	29.5943	26.2517	11.4858	TRUE	0.000419224	0.0393035	0.41927	#N/A	#N/A
c54215_g1	3.53282	-0.597011	0.906807	-0.206213	-0.236915	8.85323	TRUE	0.000422637	0.0395428	0.695317	#N/A	#N/A
c54450_g1	5.47815	0.545464	0.150474	0.483212	-0.41745	13.2009	TRUE	0.000428	0.0399632	0.556444	AT1G65880.1	AAE12_ARATH
c40756_g1	1.67155	1.634	1.94093	0.926144	0.553484	7.58212	TRUE	0.000441344	0.0411256	0.69728	#N/A	#N/A
c69355_g1	0.962263	-0.656086	-1.21061	1.67757	-1.73424	12.2377	TRUE	0.000454324	0.0422494	0.609134	#N/A	#N/A
c53899_g1	2.36331	-1.43342	-1.59735	0.541835	-3.14429	13.0966	TRUE	0.000466166	0.0432631	0.25491	AT3G01650.1	#N/A
c47971_g1	7.28552	-0.285898	-0.674857	-0.601782	-0.731738	16.8437	TRUE	0.000479616	0.0443322	0.517227	AT4G11280.1	1A1C_SOYBN
c50130_g1	-2.23455	-26.9282	3.75952	-27.059	0.466795	8.35922	TRUE	0.000479154	0.0443322	0.53721	#N/A	#N/A
c44999_g1	2.43251	-0.206549	-2.81813	0.416734	0.525979	18.23	TRUE	0.000511685	0.0472014	0.271536	#N/A	#N/A
c23177_g2	0.950019	1.08375	-29.0468	0.32516	-0.684503	15.3684	TRUE	0.000516925	0.0475892	0.3071	#N/A	#N/A
c57930_g1	-2.23573	3.09987	4.48258	2.56345	4.16792	12.7327	TRUE	0.000522783	0.048021	0.609657	#N/A	#N/A
c37345_g2	6.62506	0.253082	-0.415338	0.393106	0.230802	8.77799	TRUE	0.000523705	0.048021	0.562436	#N/A	#N/A
c3743_g1	5.78839	0.37172	-0.375044	0.537304	-0.380411	13.7359	TRUE	0.000529926	0.0484946	0.474661	#N/A	#N/A
c55183_g5	5.73596	0.652659	0.0220195	0.451697	-0.175907	11.3672	TRUE	0.000536956	0.0490402	0.250693	#N/A	TMVRN_NICGU
c51126_g3	6.23644	0.00399381	0.0424162	-0.117586	-0.847454	5.44498	TRUE	0.000541043	0.0493155	0	#N/A	#N/A
