# Supplementary material for: Heritable gene expression differences between apomictic clone members in Taraxacum officinale: Insights into early stages of evolutionary divergence in asexual plants
Source: BMC Genomics. 2016 Mar 8;17:203. doi: 10.1186/s12864-016-2524-6 (PMC4782324; doi:10.1186/s12864-016-2524-6)
Supplement: Additional file 4: — Differentially expressed genes identified using DESeq, heritability index and annotations from SwissProt and Arabidopsis thaliana coding sequence databases for the greenhouse experiment. (XLSX 61 kb) [file 12864_2016_2524_MOESM4_ESM.xlsx]

## Sheet: AdditionalFile3
Differentially expressed genes identified using DESeq, and annotations from SwissProt and Arabidopsis thaliana coding sequence databases for the greenhouse experiment
	(Intercept)	conditionG_12	conditionG_13	conditionG_3	conditionG_8	deviance	converged	dpval	dpadj	Heritability H2	Athaliana	SwissProt
c18240_g1	3.43302	-34.1755	-34.2458	-0.59458	-34.0699	2.28958	TRUE	0	0	0.870067	#N/A	#N/A
c55523_g3	4.3034	-37.9313	-38.0016	-37.9698	-37.8257	0.785225	TRUE	0	0	0.953706	#N/A	#N/A
c52770_g1	5.65128	-1.09337	-3.8703	-1.43532	-2.06408	14.3459	TRUE	0	0	0.854355	AT5G33406.1	#N/A
c33290_g2	4.43322	-4.87762	-4.56254	-3.66985	-5.33906	16.7484	TRUE	0	0	0.952311	#N/A	#N/A
c50688_g1	3.89402	-4.33767	-0.212833	1.14632	-0.332029	13.492	TRUE	0	0	0.809704	#N/A	#N/A
c57794_g1	5.77218	-7.77056	-35.1423	-35.1105	-7.67432	6.64374	TRUE	0	0	0.920355	#N/A	#N/A
c52978_g6	4.54094	-32.3981	-0.602584	-5.58969	-2.66085	8.93366	TRUE	0	0	0.942396	#N/A	#N/A
c65213_g1	7.52677	-9.55665	-0.199498	-8.00157	-35.2783	8.70031	TRUE	0	0	0.873871	#N/A	#N/A
c37692_g4	5.50333	-4.21792	-4.6298	-5.55383	-6.41545	18.4993	TRUE	0	0	0.987728	#N/A	RNHX1_ARATH
c33625_g2	-33.7035	36.8776	0.00528319	0.0370342	0.181195	0.55346	TRUE	0	0	0.938171	#N/A	#N/A
c52529_g3	4.86159	-1.1699	0.172862	-32.7573	0.808635	7.29516	TRUE	0	0	0.896418	#N/A	#N/A
c63_g1	-27.9327	31.5112	30.0618	31.7831	0.181195	11.9505	TRUE	0	0	0.880436	#N/A	YTX2_XENLA
c47244_g1	3.05926	2.40835	-0.354484	-1.02519	-0.981692	24.3831	TRUE	0	0	0.957047	AT1G59540.1	KIF11_DICDI
c67128_g1	-2.08789	7.38037	6.70954	7.52375	4.79422	10.59	TRUE	0	0	0.943073	#N/A	#N/A
c54566_g4	-29.3754	28.9403	27.2442	0.0370344	34.8487	6.99238	TRUE	0	0	0.950727	AT1G50430.2	ST7R_ARATH
c39070_g2	-30.8181	33.9838	0.00528335	34.1214	34.4125	3.74304	TRUE	0	0	0.871598	#N/A	#N/A
c70988_g1	4.25589	-36.4411	-36.5114	-36.4796	-36.3355	1.29366	TRUE	0	0	0.922916	#N/A	POLX_TOBAC
c50130_g2	-0.505927	0.473035	4.92482	0.442322	0.152267	13.6138	TRUE	0	0	0.925334	#N/A	#N/A
c57829_g1	3.68128	-2.54494	-2.46142	0.296183	2.07397	15.535	TRUE	0	0	0.953511	#N/A	COPIA_DROME
c52763_g6	5.49501	-4.04935	-3.86792	-3.94052	-3.92443	18.9498	TRUE	0	0	0.913507	#N/A	#N/A
c59394_g1	-2.09742	-28.6451	-28.7154	5.386	-28.5395	2.66196	TRUE	0	0	0.963553	#N/A	#N/A
c42968_g1	-32.2608	35.7727	0.0052835	0.0370346	0.181195	1.53887	TRUE	0	0	0.912739	#N/A	#N/A
c37058_g1	4.42606	-35.1686	-0.253675	-0.146306	-35.0629	3.90845	TRUE	0	0	0.90714	#N/A	#N/A
c16799_g1	-30.8181	0.0755864	34.7377	0.0370344	29.8857	3.56206	TRUE	0	0	0.869339	#N/A	#N/A
c50130_g4	-1.08489	1.63466	5.91951	2.03743	1.48578	10.5857	TRUE	0	0	0.982069	#N/A	#N/A
c52592_g3	7.29891	-1.68031	-9.41674	-9.3575	-9.21383	8.80013	TRUE	0	0	0.995809	#N/A	#N/A
c12993_g1	5.28267	-3.70293	-3.06824	-3.34362	-3.19085	7.733	TRUE	0	0	0.955473	#N/A	#N/A
c19931_g2	-35.1462	0.0755859	40.9535	0.037034	0.181195	0.253639	TRUE	0	0	0.991077	AT2G17950.1	WUS_ANTMA
c52826_g2	5.61554	0.111728	-4.55765	-0.113338	-2.96668	11.371	TRUE	0	0	0.924105	#N/A	#N/A
c30552_g1	6.3429	-37.0854	-37.1557	-37.1239	-0.639878	2.87904	TRUE	0	0	0.960011	#N/A	#N/A
c49176_g2	3.0812	-0.562308	1.82633	2.44795	1.8089	12.3248	TRUE	0	0	0.779129	#N/A	#N/A
c38510_g2	1.0806	4.84134	-2.19208	-2.14191	-0.684414	17.0841	TRUE	0	0	0.952548	#N/A	#N/A
c39771_g1	4.11356	-0.653825	2.09205	-0.450989	0.694108	16.6757	TRUE	0	0	0.917402	AT2G02450.1	NAC72_ARATH
c53227_g1	2.82832	-0.772897	-0.0315918	0.304143	2.4657	12.9549	TRUE	0	0	0.898364	#N/A	LCTA_LATTR
c50287_g4	-27.9327	32.4319	25.7853	32.894	26.0017	6.56915	TRUE	0	0	0.862596	#N/A	RNHX1_ARATH
c47597_g8	4.59923	-33.899	-5.84008	-6.67415	-33.7934	6.20218	TRUE	0	0	0.83791	#N/A	POLX_TOBAC
c39729_g1	3.87341	-5.90269	-5.9777	-5.93692	0.132227	10.6138	TRUE	0	0	0.807497	#N/A	#N/A
c56154_g4	-0.0921779	3.10684	4.05293	-0.963154	4.68206	10.9413	TRUE	0	0	0.851907	#N/A	YG31B_YEAST
c28678_g1	0.499981	2.04218	6.31964	1.6983	0.898287	22.7527	TRUE	0	0	0.991685	#N/A	#N/A
c34797_g1	3.87177	-4.29416	-31.7992	-4.93595	-1.14808	12.4155	TRUE	0	0	0.894059	#N/A	#N/A
c42302_g1	-27.9327	34.0273	35.4316	31.9258	27.0018	11.6569	TRUE	0	0	0.815606	#N/A	POLX_TOBAC
c37692_g5	6.35472	-5.21274	-5.31092	-4.60802	-4.69264	13.9982	TRUE	0	0	0.994017	#N/A	LIN1_NYCCO
c39705_g2	3.18741	-32.4872	0.961118	-0.243822	-32.3816	5.19258	TRUE	0	0	0.769432	#N/A	#N/A
c36897_g1	4.35683	-35.0993	-35.1696	-35.1379	-6.26145	3.85415	TRUE	0	0	0.881256	AT1G22450.1	CX6B1_ARATH
c34673_g2	3.58383	-4.60101	-5.69838	-0.0848623	-31.3353	6.7524	TRUE	0	0	0.95353	#N/A	#N/A
c54496_g1	4.58467	0.266343	2.24591	1.40757	0.774547	10.7506	TRUE	0	0	0.912315	#N/A	POLX_TOBAC
c5576_g1	-29.3754	33.7361	32.0189	32.18	31.9032	4.73543	TRUE	0	0	0.940595	#N/A	KGLT_PETHY
c34788_g2	3.18585	-35.371	-35.4413	-35.4096	-35.2654	1.16045	TRUE	0	0	0.886136	#N/A	FRS4_ARATH
c8304_g1	3.95161	-36.1368	-36.2071	-36.1754	-36.0312	1.27595	TRUE	0	0	0.901386	#N/A	#N/A
c48130_g1	4.9941	-0.18119	0.350654	-7.04818	0.187057	12.0448	TRUE	0	0	0.789518	#N/A	LIN1_NYCCO
c53182_g3	5.32494	-4.7662	-3.54734	-4.38414	-6.24504	7.69686	TRUE	0	0	0.986388	#N/A	#N/A
c49394_g4	5.64563	-2.14082	-2.13349	0.152177	-1.72524	5.93317	TRUE	0	0	0.938229	#N/A	YTX2_XENLA
c48887_g3	4.32195	-6.34741	0.281532	-0.722944	0.145084	6.77679	TRUE	0	0	0.869054	#N/A	#N/A
c44340_g1	-2.08861	8.21738	1.56316	8.47599	5.79528	16.8678	TRUE	0	0	0.953356	#N/A	YTX2_XENLA
c63494_g1	6.37334	-2.66765	0.169285	0.191495	-0.166834	9.92319	TRUE	0	0	0.911912	#N/A	YI31B_YEAST
c54163_g4	1.07419	-1.50713	-0.895089	-2.12904	3.11486	12.0663	TRUE	0	0	0.950292	AT5G20510.1	#N/A
c51551_g5	4.99204	-4.69896	-0.859137	1.48111	-4.90011	8.97088	TRUE	0	0	0.970548	#N/A	#N/A
c22176_g2	4.84073	-38.4686	-38.5389	-38.5072	-38.363	0.72861	TRUE	0	0	0.905953	#N/A	#N/A
c52770_g2	-2.08102	0.0529699	1.53956	1.60147	7.11484	13.3698	TRUE	0	0	0.914318	#N/A	#N/A
c51201_g2	6.71399	-2.11285	-2.10086	-1.82886	-0.235822	7.07716	TRUE	0	0	0.930747	AT4G35985.1	#N/A
c53315_g1	4.1524	-5.17861	-3.25929	-0.0689421	0.0287933	11.375	TRUE	0	0	0.736646	#N/A	#N/A
c53869_g1	6.10801	-1.78295	-0.354973	-2.15715	-0.257129	12.582	TRUE	0	0	0.858837	#N/A	#N/A
c54084_g6	4.45911	-4.90492	-3.23968	-3.32804	0.311892	23.8422	TRUE	0	0	0.862595	#N/A	#N/A
c55842_g4	-2.07752	0.0914689	-27.2926	-27.2608	6.17541	6.44894	TRUE	0	0	0.839315	#N/A	#N/A
c51552_g1	6.14642	-1.27455	-2.17447	-2.04452	-1.77614	13.1194	TRUE	1.11e-16	7.27e-14	0.905599	AT1G12740.1	C87A3_ORYSJ
c35909_g1	3.26875	-34.0112	-34.0816	-34.0498	-1.3564	3.0804	TRUE	1.11e-16	7.27e-14	0.855045	#N/A	#N/A
c52863_g1	6.33097	1.25612	-0.375564	1.27907	0.17047	3.14202	TRUE	1.11e-16	7.27e-14	0.928637	AT1G11755.1	NGBR_DANRE
c52828_g2	6.37344	-1.45504	-1.36873	-1.55409	0.163231	4.90854	TRUE	1.11e-16	7.27e-14	0.77205	AT3G51040.3	RTH_ARATH
c49474_g1	5.19567	-0.213306	-1.63523	-1.89881	0.527668	7.42121	TRUE	1.11e-16	7.27e-14	0.880943	#N/A	#N/A
c47258_g2	3.54005	-4.56919	0.0940597	-4.00678	0.289011	15.7466	TRUE	1.11e-16	7.27e-14	0.307863	#N/A	#N/A
c49376_g3	2.6162	2.29061	0.611651	2.59356	2.41135	15.5237	TRUE	2.22e-16	1.41e-13	0.757232	#N/A	#N/A
c46674_g5	4.51174	-3.35855	-1.78124	-2.667	-0.242058	20.0534	TRUE	2.22e-16	1.41e-13	0.410755	#N/A	#N/A
c56195_g1	4.07971	-1.65585	-3.61101	-4.55391	-3.68996	9.8103	TRUE	3.33e-16	2.06e-13	0.927486	#N/A	POLX_TOBAC
c62232_g1	3.26025	-32.5601	-5.36984	-5.32369	-32.4544	6.09082	TRUE	3.33e-16	2.06e-13	0.929129	#N/A	CBP22_HORVU
c45786_g1	7.07877	0.182451	-1.55324	0.0739237	-1.41291	34.2302	TRUE	4.44e-16	2.71e-13	0.788547	AT4G30110.1	HMA2_ARATH
c13932_g1	4.41138	-1.05479	-1.91102	1.01497	-0.0714017	10.3126	TRUE	1.11e-15	6.61e-13	0.906823	#N/A	POLX_TOBAC
c54084_g4	3.03489	-5.06095	-3.57012	-3.08994	0.567489	6.13334	TRUE	1.11e-15	6.61e-13	0.891115	#N/A	#N/A
c34346_g2	4.06998	-4.07967	-3.39107	-2.52498	-3.69005	14.1442	TRUE	2.22e-15	1.3e-12	0.912251	AT5G44840.1	PGLR3_ARATH
c46630_g1	3.16218	-5.18899	-1.35998	-31.0578	0.216812	6.66896	TRUE	2.78e-15	1.61e-12	0.762521	#N/A	VA711_ARATH
c50095_g1	4.15271	-0.648386	1.57406	0.00147383	1.28827	11.9195	TRUE	4.22e-15	2.42e-12	0	#N/A	YTX2_XENLA
c50287_g9	-32.2608	34.4987	0.00528328	35.2055	0.181195	1.58062	TRUE	8.99e-15	5.09e-12	0.910278	#N/A	YTX2_XENLA
c56156_g6	6.2913	-0.067032	-1.64134	-1.73608	-0.959707	8.54511	TRUE	1.07e-14	5.95e-12	0.891481	AT1G67520.1	CE101_ARATH
c49113_g1	4.55022	0.031499	-0.132964	-3.61461	0.124751	9.99501	TRUE	1.31e-14	7.23e-12	0.78732	#N/A	#N/A
c33625_g1	-30.8181	33.8476	28.6675	0.0370343	0.181195	2.58495	TRUE	1.48e-14	8.05e-12	0.915018	#N/A	YTX2_XENLA
c50688_g2	3.52633	-2.39157	0.291133	1.51465	0.522254	14.5762	TRUE	2.8e-14	1.51e-11	0.794828	#N/A	#N/A
c3535_g1	5.68262	1.55134	0.161794	-0.177488	0.717553	10.3668	TRUE	3.38e-14	1.8e-11	0.848156	AT5G49800.1	PCTL_HUMAN
c13725_g1	2.83274	-33.5752	-33.6455	-33.6138	-0.433672	3.81802	TRUE	3.57e-14	1.88e-11	0.751153	#N/A	#N/A
c49955_g2	-33.7035	0.0755866	0.00528358	0.0370346	36.6076	0.617811	TRUE	3.87e-14	2.02e-11	0.914903	#N/A	#N/A
c32923_g1	-1.08504	4.32834	1.30128	4.29979	-0.839863	10.138	TRUE	4.59e-14	2.36e-11	0.892149	#N/A	#N/A
c49301_g2	-29.3754	0.0755864	27.2268	32.4789	28.4298	6.90091	TRUE	5.95e-14	3.03e-11	0.909173	AT5G42660.1	#N/A
c32876_g1	5.14125	-2.71053	-3.02094	-2.60725	-2.67003	7.5331	TRUE	7.52e-14	3.78e-11	0.854268	AT4G03210.2	XTH9_ARATH
c49955_g1	4.81176	-0.017531	-0.320652	-0.361795	1.48333	7.43007	TRUE	7.7e-14	3.84e-11	0.871659	#N/A	#N/A
c36373_g1	-30.8181	0.0755863	33.4426	0.0370344	33.2485	4.35071	TRUE	1.45e-13	7.14e-11	0.776545	#N/A	#N/A
c21216_g1	2.91365	-33.6562	-33.7265	-33.6947	-4.82178	3.01078	TRUE	1.53e-13	7.45e-11	0.919254	#N/A	#N/A
c49176_g4	-27.9327	26.9045	30.8578	31.0059	30.9535	5.79118	TRUE	1.91e-13	9.23e-11	0.752426	#N/A	#N/A
c42934_g1	-29.3754	30.5085	0.00528333	28.9005	32.5931	4.15769	TRUE	3.14e-13	1.5e-10	0.880418	AT5G03870.1	#N/A
c43600_g1	5.97832	-0.0830317	-0.0887466	-0.104542	-2.24818	2.89031	TRUE	3.4e-13	1.6e-10	0.912952	AT5G61510.1	QOR_PSEAE
c53174_g6	5.3429	0.183865	-33.2703	0.281606	1.22155	14.0489	TRUE	3.42e-13	1.6e-10	0.508796	#N/A	#N/A
c32068_g3	-29.3754	32.0341	32.1955	32.384	0.181195	7.47807	TRUE	6.27e-13	2.9e-10	0.658505	#N/A	RNHX1_ARATH
c46268_g2	0.501974	0.921733	-1.62827	3.19646	-0.824408	12.1295	TRUE	7.21e-13	3.3e-10	0.855208	#N/A	#N/A
c217_g1	3.85989	0.319478	-4.39358	-0.298961	0.112292	13.185	TRUE	8.36e-13	3.79e-10	0.7208	#N/A	RNHX1_ARATH
c39925_g2	-35.1462	0.075586	37.853	0.0370341	0.181195	0.317482	TRUE	1.58e-12	7.09e-10	0.892807	#N/A	#N/A
c40182_g1	5.61113	-0.525459	-1.49179	-0.484775	-2.93526	14.3367	TRUE	1.68e-12	7.46e-10	0.711266	#N/A	#N/A
c33039_g1	4.76788	-2.19599	-1.74474	-0.03953	0.0180537	12.6443	TRUE	2.14e-12	9.43e-10	0.854238	#N/A	#N/A
c38462_g1	3.38226	2.30937	-0.338387	3.43648	2.34228	18.8994	TRUE	2.41e-12	1.05e-09	0.739956	#N/A	LIN1_NYCCO
c22419_g2	-33.7035	0.0755868	36.3811	0.0370348	0.181196	0.954476	TRUE	2.97e-12	1.28e-09	0.875013	AT2G01505.1	#N/A
c39036_g1	4.7008	-2.50684	-2.69472	-0.0201109	-6.63987	9.43456	TRUE	3.11e-12	1.33e-09	0.696502	#N/A	#N/A
c29828_g1	6.12368	-1.47877	-1.4791	-1.83593	-1.52078	5.74229	TRUE	4.26e-12	1.81e-09	0.736348	#N/A	RTF21_SCHPO
c22555_g1	2.36542	-0.947848	-1.49043	2.15722	1.58481	17.4086	TRUE	5.43e-12	2.28e-09	0.779338	#N/A	POLX_TOBAC
c51288_g5	0.497006	-0.176008	-2.64526	-0.219859	3.21262	10.5263	TRUE	1.14e-11	4.74e-09	0.842597	#N/A	#N/A
c75051_g1	2.81546	-4.84428	-32.1856	-4.88155	-32.0097	5.91014	TRUE	1.22e-11	5.02e-09	0.861905	#N/A	#N/A
c55509_g4	4.3886	-0.168799	-3.22766	-2.89531	-2.7152	15.2891	TRUE	1.64e-11	6.69e-09	0.723287	#N/A	#N/A
c46861_g2	4.32413	-1.64808	-0.865644	0.865885	0.240168	7.1024	TRUE	1.92e-11	7.79e-09	0.867706	#N/A	#N/A
c15745_g1	3.2715	-2.46391	-4.36688	-2.99958	-31.023	15.2881	TRUE	1.96e-11	7.89e-09	0.852567	#N/A	#N/A
c50822_g1	6.62231	-0.123486	-0.133122	-1.83048	-0.125747	5.31626	TRUE	2.08e-11	8.29e-09	0.817188	#N/A	#N/A
c53046_g1	3.99289	-0.0481767	-0.82456	1.95339	-0.380818	12.8311	TRUE	2.9e-11	1.15e-08	0.766536	AT1G34050.1	Y3236_ARATH
c43654_g3	2.54335	-37.6139	-37.6842	-37.6525	-37.5083	0.270371	TRUE	3e-11	1.17e-08	0.952433	#N/A	#N/A
c69443_g1	-32.2608	0.0755862	35.0338	0.0370342	0.181195	1.31946	TRUE	4.1e-11	1.59e-08	0.799123	#N/A	#N/A
c51616_g4	1.82576	2.77629	2.42921	2.55851	2.9783	7.81746	TRUE	4.25e-11	1.64e-08	0.773032	AT3G22510.1	#N/A
c50241_g3	4.11241	-0.372041	-0.0223501	-0.141407	-4.03957	14.4998	TRUE	5.17e-11	1.97e-08	0.669598	AT1G51660.1	M2K5_ARATH
c22716_g1	4.73577	-1.07564	0.826068	1.02815	0.647908	3.54938	TRUE	5.55e-11	2.1e-08	0.816356	#N/A	#N/A
c53270_g1	5.54142	-1.52894	0.730992	-0.402115	-0.296488	15.6018	TRUE	7.15e-11	2.68e-08	0.552192	#N/A	#N/A
c46463_g3	-2.08555	5.09545	1.52895	5.19172	3.48669	12.1833	TRUE	8.28e-11	3.08e-08	0.872608	#N/A	#N/A
c54426_g1	4.46308	1.94826	1.41402	0.685342	1.63271	15.73	TRUE	9.17e-11	3.39e-08	0.731839	#N/A	#N/A
c53937_g2	7.71586	-1.30789	-1.01653	-1.35808	-1.25256	3.78916	TRUE	1.02e-10	3.75e-08	0.862943	#N/A	GSTT3_ARATH
c34346_g1	3.54273	-3.98982	-3.39384	-3.004	-2.86143	15.7565	TRUE	1.23e-10	4.47e-08	0.822736	#N/A	ADPG2_ARATH
c53902_g1	5.66089	-0.166313	1.26122	0.00347489	-0.128845	7.36548	TRUE	1.26e-10	4.55e-08	0.917356	#N/A	COPIA_DROME
c40364_g2	5.82577	-1.36511	-1.07429	-2.94415	-1.61755	18.8114	TRUE	1.28e-10	4.58e-08	0.748597	#N/A	RNHX1_ARATH
c24507_g1	2.14013	-31.4399	0.381587	-31.4785	0.365018	9.72324	TRUE	1.37e-10	4.85e-08	0.569018	#N/A	#N/A
c25309_g1	6.05002	-1.37405	-1.50438	-0.428197	0.00180814	5.95383	TRUE	1.39e-10	4.89e-08	0.896914	#N/A	RNHX1_ARATH
c41835_g1	5.91052	0.16107	1.40684	0.0935558	0.779686	2.33614	TRUE	1.47e-10	5.15e-08	0.932721	AT3G55020.1	#N/A
c53206_g2	5.28525	-1.19812	-1.78439	-1.91257	-1.89271	7.2209	TRUE	1.5e-10	5.22e-08	0.866523	#N/A	Q8OMT_MENPI
c50596_g5	5.58061	0.0703009	1.41765	-0.125438	-0.0899365	12.4833	TRUE	1.54e-10	5.32e-08	0.807404	#N/A	#N/A
c49895_g6	4.97577	-1.83272	0.0988553	-1.2962	0.0870847	11.0548	TRUE	1.68e-10	5.74e-08	0.770302	#N/A	#N/A
c47858_g1	4.32602	-0.300816	-1.6342	-3.37182	-1.65177	16.9772	TRUE	1.76e-10	5.97e-08	0.664301	AT4G27290.1	Y1675_ARATH
c30260_g1	5.85125	-1.77233	-1.69235	-1.15184	-1.34076	10.9162	TRUE	1.95e-10	6.56e-08	0.828107	#N/A	#N/A
c37786_g1	1.70666	-0.224986	-1.49253	0.250913	2.27899	18.0854	TRUE	2.09e-10	7e-08	0.835392	#N/A	#N/A
c32846_g1	0.501888	-1.51527	-2.60832	-1.55568	2.68951	9.88017	TRUE	2.3e-10	7.63e-08	0.915495	#N/A	#N/A
c58128_g1	-32.2608	0.0755865	34.6723	0.0370345	0.181195	1.20206	TRUE	3.55e-10	1.17e-07	0.806051	#N/A	#N/A
c13827_g1	2.58584	-34.771	-34.8413	-34.8096	-34.6654	1.90655	TRUE	4.03e-10	1.32e-07	0.772508	#N/A	#N/A
c29866_g1	0.229444	0.32753	2.95419	-2.29266	-2.15804	10.3464	TRUE	4.17e-10	1.36e-07	0.812699	#N/A	#N/A
c53280_g3	4.0629	-1.92627	0.71514	-0.953452	-0.755973	9.60632	TRUE	4.93e-10	1.59e-07	0.723749	#N/A	YTX2_XENLA
c36374_g1	4.25518	-1.73456	-2.64102	-2.14615	-0.430586	15.6478	TRUE	5.38e-10	1.72e-07	0.732419	#N/A	#N/A
c37671_g1	4.25546	0.235336	-0.337551	-2.32631	-3.60622	13.6696	TRUE	6.01e-10	1.91e-07	0.612685	#N/A	POLX_TOBAC
c44062_g2	6.9066	-1.38079	-1.281	-1.27329	-1.23575	5.46969	TRUE	6.38e-10	2.02e-07	0.875989	#N/A	#N/A
c49351_g1	4.93157	0.0529481	1.05576	0.604087	1.53019	6.2555	TRUE	8.35e-10	2.62e-07	0.720893	#N/A	#N/A
c22176_g1	2.88767	-35.0729	-35.1432	-35.1114	-34.9673	1.05963	TRUE	1.13e-09	3.52e-07	0.752584	#N/A	#N/A
c42020_g1	4.08191	-1.71272	-3.64687	-1.60233	-1.90566	9.51496	TRUE	1.52e-09	4.7e-07	0.939967	#N/A	#N/A
c46268_g6	-0.0836087	1.3967	-0.444202	3.81294	1.3043	11.871	TRUE	1.57e-09	4.82e-07	0.789206	#N/A	#N/A
c38627_g1	2.76774	-33.5102	-33.5805	-33.5488	-0.526524	2.86187	TRUE	1.78e-09	5.43e-07	0.621881	#N/A	#N/A
c50939_g1	-1.09259	1.05963	1.23285	1.82937	4.45011	18.3691	TRUE	1.94e-09	5.87e-07	0.749684	#N/A	#N/A
c55840_g4	-32.2608	0.0755862	34.7046	0.0370343	0.181195	1.43442	TRUE	1.98e-09	5.96e-07	0.782297	#N/A	#N/A
c27073_g2	2.43142	-33.1739	-33.2442	-33.2125	-3.33696	5.75381	TRUE	2.47e-09	7.4e-07	0.815323	#N/A	RNHX1_ARATH
c50612_g1	1.60177	0.262832	1.61191	1.47257	2.93958	12.0106	TRUE	3.57e-09	1.06e-06	0.614174	#N/A	#N/A
c33637_g1	2.24267	-35.8706	-35.9409	-35.9091	-35.765	0.476557	TRUE	3.98e-09	1.18e-06	0.839023	#N/A	#N/A
c50130_g6	8.58457	-0.119657	1.04204	-0.0336765	0.0226824	2.80564	TRUE	4.46e-09	1.31e-06	0.9646	AT3G17410.1	PTI1_SOLLC
c18067_g1	2.62236	-31.9222	-0.979289	-31.9607	-2.55703	6.52371	TRUE	4.83e-09	1.41e-06	0.793145	#N/A	#N/A
c53174_g2	3.66692	0.524368	-31.5943	0.465423	1.41239	13.8205	TRUE	6.87e-09	1.99e-06	0.462851	#N/A	#N/A
c49376_g5	-1.08523	-26.7719	2.31982	4.08661	2.36441	9.28351	TRUE	7.45e-09	2.15e-06	0.689519	#N/A	#N/A
c42385_g1	4.508	-0.594425	-0.408393	-2.11755	-2.12567	11.2231	TRUE	7.95e-09	2.28e-06	0.803396	#N/A	#N/A
c66556_g1	2.18173	-34.3669	-34.4372	-34.4055	-34.2613	1.39887	TRUE	9.69e-09	2.76e-06	0.761293	#N/A	#N/A
c53206_g1	6.54602	-1.29851	-1.79241	-1.5897	-1.95728	8.30962	TRUE	1.02e-08	2.88e-06	0.775847	#N/A	M3OM2_PEA
c51608_g1	-0.491992	3.65599	-0.602295	2.01471	0.14241	19.7235	TRUE	1.14e-08	3.19e-06	0.20228	#N/A	#N/A
c54989_g3	2.37861	-0.0187999	-1.92516	-0.18362	1.64346	11.6231	TRUE	1.24e-08	3.47e-06	0.874698	#N/A	TMVRN_NICGU
c53087_g1	1.82305	2.04473	0.685882	2.11199	2.48313	10.985	TRUE	1.3e-08	3.61e-06	0.77876	#N/A	#N/A
c47792_g1	9.90901	-0.533921	-1.04101	-0.337111	-1.30118	11.8869	TRUE	2.81e-08	7.76e-06	0.695911	#N/A	#N/A
c71942_g1	-35.1462	0.0755863	0.00528328	37.246	0.181195	0.145807	TRUE	2.93e-08	8.03e-06	0.964467	#N/A	#N/A
c50976_g1	5.59315	-1.16676	-0.086822	-0.18667	-1.5525	13.713	TRUE	2.98e-08	8.12e-06	0.669748	#N/A	#N/A
c49653_g2	0.241682	2.04394	-31.0545	-31.0227	-30.8786	3.72985	TRUE	3.59e-08	9.73e-06	0.883566	#N/A	#N/A
c48133_g2	5.95957	-0.608894	0.185481	-0.8913	-1.33625	9.84731	TRUE	4.05e-08	1.09e-05	0.829933	#N/A	#N/A
c24995_g1	-30.8181	0.0755863	28.726	0.0370343	33.0381	3.76559	TRUE	4.25e-08	1.14e-05	0.852828	#N/A	#N/A
c51415_g1	5.4222	-2.52303	-0.438127	-2.31114	-2.14066	11.3329	TRUE	4.32e-08	1.15e-05	0.692577	ATMG00820.1	POLX_TOBAC
c71128_g1	-33.7035	0.0755865	35.7535	0.0370346	0.181195	0.979791	TRUE	4.91e-08	1.29e-05	0.807005	#N/A	#N/A
c26398_g1	2.55879	0.0506469	-30.4862	-0.919767	-2.88041	8.72632	TRUE	4.91e-08	1.29e-05	0.738233	#N/A	#N/A
c24434_g1	-33.7035	0.0755864	0.00528334	0.0370344	35.7713	0.498595	TRUE	5.71e-08	1.5e-05	0.946562	AT3G54510.1	#N/A
c35797_g1	3.02638	-1.28128	-32.3965	-32.3647	-3.96871	5.26572	TRUE	6.48e-08	1.69e-05	0.643412	#N/A	#N/A
c70923_g1	2.17142	-32.9139	-4.2632	-32.9525	-32.8083	3.18492	TRUE	6.56e-08	1.7e-05	0.92591	#N/A	#N/A
c35379_g1	0.695816	-0.380853	-1.23089	-0.77236	2.52581	15.2763	TRUE	8.91e-08	2.29e-05	0.882974	#N/A	#N/A
c61358_g1	2.00967	-35.6376	-35.7079	-35.6761	-35.5319	0.34392	TRUE	9.07e-08	2.32e-05	0.930034	#N/A	#N/A
c59604_g1	1.88686	0.451495	-31.257	-2.3453	-31.0811	6.26411	TRUE	1.02e-07	2.59e-05	0.602422	#N/A	#N/A
c8282_g1	1.22496	-1.24364	-3.33169	-1.71306	1.77798	12.5617	TRUE	1.08e-07	2.72e-05	0.80041	#N/A	#N/A
c30546_g1	3.86512	1.20842	0.249207	0.408985	1.59086	6.88144	TRUE	1.18e-07	2.97e-05	0.677702	#N/A	#N/A
c30697_g2	-33.7035	0.0755863	0.00528323	0.0370343	36.1047	1.01274	TRUE	1.19e-07	2.98e-05	0.740372	#N/A	TRA1_MAIZE
c40448_g1	-33.7035	35.6811	0.00528319	0.0370343	0.181195	0.387532	TRUE	1.48e-07	3.7e-05	0.915935	#N/A	#N/A
c50294_g9	3.90102	-0.793953	-0.410774	0.856729	-1.4955	7.83199	TRUE	1.9e-07	4.7e-05	0.691433	#N/A	#N/A
c1269_g1	-32.2608	0.0755864	0.00528334	0.0370344	34.2222	1.42455	TRUE	2.06e-07	5.06e-05	0.758911	#N/A	#N/A
c30623_g1	-33.7035	0.0755864	0.0052834	0.0370345	36.031	0.845326	TRUE	2.19e-07	5.37e-05	0.803829	AT5G07470.1	MSRA_LACSA
c44966_g1	4.87143	-0.262589	-0.297994	0.00126404	-2.06031	9.48314	TRUE	2.49e-07	6.07e-05	0.842342	#N/A	#N/A
c55837_g2	6.09403	-0.912049	-1.65447	-0.757638	-0.982457	27.1837	TRUE	2.65e-07	6.43e-05	0.691596	#N/A	POLX_TOBAC
c65740_g1	1.90088	-35.5288	-35.5991	-35.5673	-35.4232	0.778327	TRUE	3.21e-07	7.74e-05	0.8495	#N/A	#N/A
c14521_g1	1.7229	1.5788	-0.235205	0.916322	2.24889	19.6153	TRUE	3.77e-07	9.05e-05	0.69575	#N/A	#N/A
c7958_g1	2.65032	-36.2782	-36.3485	-36.3168	-36.1726	0.761639	TRUE	5.03e-07	0.000119937	0.693643	#N/A	#N/A
c14450_g1	4.6249	-0.116916	-0.289304	0.117434	-2.36619	13.2117	TRUE	5.77e-07	0.000136936	0.527874	#N/A	POLX_TOBAC
c50634_g3	2.92212	0.14523	-0.505482	-4.97394	-0.13239	10.2914	TRUE	6.31e-07	0.000149083	0.607753	AT1G49710.1	LACS6_ARATH
c31194_g1	-32.2608	0.0755863	0.00528331	0.0370344	34.5389	1.35971	TRUE	6.43e-07	0.000151004	0.698509	#N/A	#N/A
c29252_g1	1.82304	1.46912	0.0981893	0.663227	2.36529	14.4656	TRUE	7.41e-07	0.000173193	0.664731	AT3G07990.1	SCP27_ARATH
c19931_g1	-33.7035	0.0755863	35.5275	0.0370343	0.181195	0.338035	TRUE	8.33e-07	0.000193606	0.919051	#N/A	#N/A
c26584_g2	2.31374	-30.1709	0.398602	0.273532	-0.782765	11.5878	TRUE	9.1e-07	0.000210473	0.592778	#N/A	#N/A
c2864_g1	1.80449	-35.4324	-35.5027	-35.4709	-35.3268	0.622959	TRUE	9.32e-07	0.00021455	0.872896	#N/A	#N/A
c44388_g1	3.86761	-2.0818	-1.59339	-1.45509	-2.78825	8.52804	TRUE	1.01e-06	0.000230633	0.82849	#N/A	#N/A
c10866_g1	0.700627	-1.15038	1.41741	-28.5963	1.78743	9.58902	TRUE	1.04e-06	0.000236532	0.779905	#N/A	#N/A
c37141_g1	2.07708	-31.3769	-31.4472	-4.14595	-4.01977	4.80447	TRUE	1.1e-06	0.000250115	0.91367	AT5G54650.2	FH5_ARATH
c46965_g1	2.67635	0.129263	0.0602253	-0.143016	1.75329	10.2172	TRUE	1.23e-06	0.000278526	0.655906	#N/A	#N/A
c58197_g1	2.84805	-2.86707	-3.38193	-3.90441	-2.76023	16.25	TRUE	1.29e-06	0.000289393	0.786535	#N/A	#N/A
c30225_g1	-2.08569	4.21303	-0.0587418	4.44933	2.52394	14.0719	TRUE	1.43e-06	0.000320462	0.615385	#N/A	#N/A
c44589_g1	5.95881	-0.497863	-1.72065	-1.65904	-2.29277	27.5598	TRUE	1.44e-06	0.000320876	0.623589	AT4G39250.1	RADL1_ARATH
c5185_g1	-29.3754	31.0137	31.3179	31.0522	0.181195	10.0453	TRUE	1.9e-06	0.000418434	0.46785	#N/A	#N/A
c45324_g1	2.3052	-2.75289	0.346301	-2.77258	0.448055	11.6833	TRUE	1.89e-06	0.000418434	0.741086	#N/A	#N/A
c27821_g1	2.90494	-0.703462	-0.483191	-0.78075	-32.0991	5.32989	TRUE	1.92e-06	0.000420811	0.718061	#N/A	#N/A
c55367_g1	2.40849	-31.7083	-31.7786	-1.51928	-3.33409	8.92485	TRUE	2.12e-06	0.000462652	0.617297	#N/A	#N/A
c57669_g1	0.886409	1.54373	-28.8138	-1.93921	-1.81149	10.7938	TRUE	2.17e-06	0.000469062	0.74847	#N/A	#N/A
c60341_g1	1.72646	-35.3543	-35.4246	-35.3929	-35.2487	0.581065	TRUE	2.17e-06	0.000469062	0.862216	#N/A	#N/A
c49811_g2	1.92713	-2.92465	0.115898	-31.2655	-31.1213	6.14628	TRUE	2.19e-06	0.000470355	0.567393	#N/A	#N/A
c54566_g1	-32.2608	0.0755862	0.00528321	0.0370343	33.9963	1.24044	TRUE	2.35e-06	0.000503657	0.762005	#N/A	#N/A
c16062_g1	-32.2608	0.0755864	0.00528333	34.4483	0.181195	1.24691	TRUE	2.55e-06	0.000544036	0.607642	#N/A	#N/A
c50876_g1	5.5478	-1.62659	-2.83817	-1.41603	-1.42807	29.1882	TRUE	2.63e-06	0.000558495	0.664748	#N/A	POL2_MOUSE
c55523_g2	6.34474	0.109276	-0.0301081	0.357412	-1.06306	4.74593	TRUE	2.72e-06	0.000574924	0.565734	AT5G08510.1	PP371_ARATH
c38917_g1	1.59898	-2.01163	0.961123	-29.4946	-0.331899	13.6436	TRUE	3.06e-06	0.000643312	0.589365	AT1G54560.1	MYO5B_MOUSE
c18779_g1	3.72199	-2.03958	-1.89186	-2.34	-2.05386	11.813	TRUE	3.35e-06	0.000700087	0.751735	AT1G69030.1	#N/A
c26374_g2	-35.1462	36.8352	0.00528347	0.0370345	0.181195	0.114063	TRUE	3.48e-06	0.000725024	0.971037	#N/A	#N/A
c44781_g1	2.23417	-0.792597	1.65891	-0.121106	-0.130931	11.8759	TRUE	3.57e-06	0.000739738	0.847907	#N/A	SPSA1_CRAPL
c56232_g4	2.65247	-3.10574	-3.78938	-3.70961	-3.02776	15.6605	TRUE	3.77e-06	0.000778724	0.72473	#N/A	#N/A
c50113_g1	3.00654	-2.42837	0.2337	0.611995	-0.847151	20.094	TRUE	3.96e-06	0.000812955	0.586439	#N/A	#N/A
c40573_g1	5.06812	-2.62473	-0.631216	-2.2678	-2.18894	12.2926	TRUE	4.45e-06	0.00091034	0.631841	AT1G56580.1	#N/A
c35832_g1	-33.7035	0.0755864	0.00528337	0.0370344	35.3768	1.00279	TRUE	4.68e-06	0.000952988	0.801312	#N/A	#N/A
c47718_g5	3.52638	0.660059	0.236833	0.303391	1.59762	8.09124	TRUE	4.96e-06	0.00100527	0.831045	#N/A	#N/A
c32325_g2	-32.2608	0.0755863	0.00528325	33.9005	0.181195	1.15126	TRUE	5.24e-06	0.00105744	0.748375	#N/A	#N/A
c31742_g2	2.40912	-33.1516	-33.2219	-33.1902	-3.26922	3.95977	TRUE	5.51e-06	0.0011023	0.603046	#N/A	#N/A
c2596_g1	-2.08116	3.8737	-28.7316	-28.6999	-28.5557	2.8321	TRUE	5.49e-06	0.0011023	0.903079	#N/A	#N/A
c35811_g1	3.77521	-4.22926	-0.518112	-1.52397	-1.40415	16.7731	TRUE	5.72e-06	0.00113843	0.530794	#N/A	RNHX1_ARATH
c36093_g1	2.98582	-36.6137	-36.684	-36.6523	-36.5081	0.762427	TRUE	5.84e-06	0.00115806	0.689799	#N/A	#N/A
c43654_g1	1.62181	-36.6924	-36.7627	-36.7309	-36.5868	0.148067	TRUE	6.04e-06	0.00119214	0.97089	#N/A	#N/A
c50602_g3	4.29197	-2.1567	-0.836386	-1.17921	-0.259377	9.6451	TRUE	6.14e-06	0.00120195	0.173031	#N/A	#N/A
c52669_g4	3.03276	0.543354	-0.695059	0.138475	-3.36499	20.89	TRUE	6.13e-06	0.00120195	0.500355	#N/A	#N/A
c36714_g1	3.25017	-2.08442	-2.06446	-1.8664	0.258952	18.6118	TRUE	6.28e-06	0.00122521	0.423276	#N/A	#N/A
c25924_g3	1.60802	-38.1213	-38.1916	-38.1599	-38.0157	0.0163176	TRUE	6.76e-06	0.00131195	0.994493	#N/A	#N/A
c10551_g1	2.30251	-0.532235	-0.97894	1.16704	1.2592	4.62644	TRUE	7.03e-06	0.00135946	0.911936	AT5G42420.1	#N/A
c51078_g2	2.305	-2.00638	-4.44366	0.158149	0.0533834	9.43871	TRUE	7.12e-06	0.00137097	0.691082	#N/A	#N/A
c48589_g4	-29.3754	31.0417	0.00528335	30.3015	31.0235	6.55393	TRUE	7.18e-06	0.00137601	0.638013	#N/A	#N/A
c26869_g1	4.043	2.03269	1.99695	1.14017	2.17226	19.852	TRUE	7.39e-06	0.0014112	0.501013	#N/A	#N/A
c37884_g1	1.59194	-35.2198	-35.2901	-35.2584	-35.1142	1.01489	TRUE	7.7e-06	0.00146438	0.79709	#N/A	#N/A
c32519_g1	1.22244	-31.9649	-32.0352	-32.0035	0.14194	4.75193	TRUE	8.09e-06	0.00153104	0.649537	#N/A	#N/A
c10757_g1	1.38056	1.01665	-29.308	1.02895	0.478083	11.1895	TRUE	8.34e-06	0.00157263	0.534287	#N/A	#N/A
c56208_g1	6.68669	-0.988186	-1.59003	-0.640469	-0.207165	12.9647	TRUE	9.39e-06	0.00176299	0.613939	#N/A	#N/A
c11355_g1	1.72859	-32.4711	-3.82464	-32.5096	-32.3655	2.81549	TRUE	9.54e-06	0.00178369	0.934694	#N/A	#N/A
c49554_g2	3.20178	-0.518912	-3.73347	-0.308258	-0.329718	17.6628	TRUE	9.82e-06	0.00182953	0.437028	#N/A	#N/A
c30649_g1	-30.8181	0.0755863	0.00528329	32.7823	28.9144	3.60842	TRUE	1.05e-05	0.00194353	0.656345	#N/A	#N/A
c50294_g7	3.75037	-1.02808	-0.393964	0.850483	-0.569697	6.66724	TRUE	1.13e-05	0.00207895	0.81636	#N/A	LIN1_NYCCO
c50291_g3	5.05065	-0.963605	-1.10536	-0.0921584	0.239653	8.30716	TRUE	1.14e-05	0.00208969	0.638665	AT1G14530.2	#N/A
c49679_g1	-33.7035	0.0755864	0.00528336	0.0370344	35.2863	0.664607	TRUE	1.14e-05	0.00208969	0.812765	#N/A	#N/A
c73088_g1	1.35928	-33.5445	-0.172196	-33.583	-33.4389	1.24335	TRUE	1.16e-05	0.00211019	0.817578	#N/A	#N/A
c13749_g1	-33.7035	35.2604	0.00528336	0.0370344	0.181195	0.516886	TRUE	1.18e-05	0.00214138	0.831042	#N/A	#N/A
c50662_g2	3.09017	-2.10969	-1.63553	-1.82983	0.184094	6.74699	TRUE	1.22e-05	0.00220231	0.664946	#N/A	#N/A
c39771_g2	1.08984	-0.301097	2.25142	-0.13599	0.702855	15.4601	TRUE	1.25e-05	0.00225839	0.695188	AT2G02450.1	NAC42_ARATH
c6984_g1	1.83213	-1.08245	-31.2022	-3.89963	-31.0263	6.09416	TRUE	1.26e-05	0.00226188	0.738612	#N/A	#N/A
c47289_g8	3.90078	-1.01403	-1.58508	-2.05395	-2.09049	12.9153	TRUE	1.31e-05	0.00234037	0.700815	#N/A	#N/A
c47597_g4	1.6819	-32.4244	-32.4947	-3.75617	-32.3188	3.80168	TRUE	1.36e-05	0.00242506	0.666139	#N/A	#N/A
c50841_g1	4.61237	0.134576	-1.17211	-1.2136	-0.91653	11.9072	TRUE	1.52e-05	0.00269467	0.661152	#N/A	#N/A
c49910_g4	-35.1462	0.0755862	0.00528317	0.0370342	36.68	0.205485	TRUE	1.65e-05	0.00289932	0.946239	#N/A	#N/A
c37363_g1	-32.2608	34.1548	0.00528336	0.0370344	0.181195	2.82171	TRUE	1.64e-05	0.00289932	0.62993	#N/A	#N/A
c50310_g2	3.19959	-2.90143	-2.3302	-2.07787	-2.1317	15.8001	TRUE	1.66e-05	0.00291296	0.879392	#N/A	#N/A
c38759_g1	1.80281	-0.147205	-0.00230876	-1.24426	1.99278	14.4243	TRUE	1.68e-05	0.00294545	0.419579	#N/A	#N/A
c28046_g1	3.4374	1.25027	1.25511	1.61273	1.59714	6.83107	TRUE	1.7e-05	0.00295992	0.713577	#N/A	#N/A
c47041_g1	2.90882	-2.94609	-2.71336	-2.657	-2.55713	16.9456	TRUE	1.83e-05	0.00317706	0.701543	#N/A	GIS2_YEAST
c51854_g3	5.8069	-0.484305	-1.39508	-0.615197	-0.125287	15.2993	TRUE	1.87e-05	0.00323433	0.776158	AT5G27680.1	RQSIM_ARATH
c49956_g2	3.36889	-0.314391	-0.401291	0.0954248	-2.95814	14.1192	TRUE	2.18e-05	0.0037467	0.531936	#N/A	#N/A
c54215_g2	8.97795	-0.214365	0.620736	-1.36484	0.453117	10.6478	TRUE	2.22e-05	0.00380115	0.51588	AT4G10200.1	POLX_TOBAC
c54470_g1	6.33545	-0.747717	0.178633	-0.686661	-0.808671	7.48887	TRUE	2.27e-05	0.00388708	0.384865	#N/A	#N/A
c22331_g1	1.3812	-29.2383	0.505344	1.20641	0.0123689	7.5288	TRUE	2.31e-05	0.00392637	0.434486	#N/A	#N/A
c37058_g2	1.23909	-31.9816	0.584955	-0.460114	-31.876	2.62886	TRUE	2.31e-05	0.00392637	0.766333	#N/A	#N/A
c42916_g1	2.76674	-0.694737	-3.86975	0.179064	-0.695849	16.7791	TRUE	2.38e-05	0.00402631	0.485536	#N/A	#N/A
c56342_g1	7.38836	-0.624957	-1.08442	-0.509124	0.102826	14.1991	TRUE	2.56e-05	0.00430355	0.594817	AT1G64070.1	TMVRN_NICGU
c56507_g1	1.37229	0.512653	0.492502	-1.84587	1.85284	12.3157	TRUE	2.59e-05	0.00434859	0.658825	#N/A	#N/A
c39258_g1	4.36542	0.228894	1.1493	0.17772	-0.253614	6.81004	TRUE	2.63e-05	0.00438179	0.859429	AT4G35530.1	#N/A
c37692_g6	-2.10616	0.119441	-27.264	-27.2322	3.90961	5.45754	TRUE	2.62e-05	0.00438179	0.889915	#N/A	RNHX1_ARATH
c50541_g2	4.43305	-1.91918	-0.137867	-0.545997	-0.19586	6.91306	TRUE	2.98e-05	0.00494501	0.806725	#N/A	#N/A
c56354_g2	2.00837	-0.454401	-4.18072	-29.904	0.0832798	9.81161	TRUE	3.04e-05	0.00503082	0.414285	#N/A	#N/A
c17775_g1	2.90689	-2.93958	-0.41946	0.528493	0.245472	18.6384	TRUE	3.22e-05	0.00530443	0.453903	#N/A	#N/A
c26487_g1	-2.08312	3.23169	-27.287	3.60725	-27.1111	7.88961	TRUE	3.33e-05	0.00546101	0.624573	#N/A	#N/A
c51624_g2	2.48905	1.31198	-1.17951	-0.0966219	0.711703	11.7938	TRUE	3.38e-05	0.0055225	0.546845	#N/A	#N/A
c22655_g1	-29.3754	31.3482	0.00528333	31.1504	31.1476	5.98148	TRUE	3.4e-05	0.00553699	0.316502	#N/A	#N/A
c28461_g1	3.9226	-2.14402	-1.54262	-1.65376	-1.35233	11.6797	TRUE	3.66e-05	0.00594244	0.680036	#N/A	#N/A
c55286_g7	3.0409	0.0199506	-3.18911	-0.23365	-0.280604	10.0824	TRUE	3.68e-05	0.00596088	0.610636	#N/A	#N/A
c61213_g1	1.7169	0.402447	-29.6443	0.596173	-0.42744	11.4554	TRUE	3.74e-05	0.00603288	0.480624	#N/A	#N/A
c27366_g1	1.38801	-32.1305	-0.608771	-32.1691	-32.0249	4.89285	TRUE	3.9e-05	0.00627469	0.550763	#N/A	#N/A
c39014_g2	7.48319	0.364439	0.714553	0.389271	1.11243	15.2207	TRUE	3.96e-05	0.00634458	0.576783	AT3G16240.1	TIP21_ARATH
c46623_g2	4.00834	-1.07885	-2.2049	-1.37478	-0.1968	15.1959	TRUE	4.14e-05	0.00660564	0.55077	AT5G18360.1	TMVRN_NICGU
c50238_g1	4.26926	-0.733979	-0.052197	-2.07749	-0.448179	13.8843	TRUE	4.24e-05	0.00673912	0.472007	#N/A	#N/A
c50427_g3	-1.09326	-26.7639	3.30807	3.04011	2.3513	10.0344	TRUE	4.31e-05	0.00683478	0.453388	#N/A	#N/A
c48746_g2	0.91404	-28.7712	0.585688	-2.97816	1.0432	6.02033	TRUE	4.52e-05	0.00713719	0.699662	AT5G58270.1	#N/A
c62832_g1	-35.1462	0.0755863	0.00528325	36.5315	0.181195	0.147793	TRUE	4.73e-05	0.00743911	0.938886	#N/A	#N/A
c39265_g1	2.23606	-1.66146	-4.38308	-0.577119	-4.14813	9.99904	TRUE	4.95e-05	0.00776925	0.73038	AT1G10930.1	MED34_ARATH
c48671_g1	6.6028	-0.0550031	-0.343509	-0.990181	0.197425	9.56048	TRUE	5.04e-05	0.00787287	0.470012	#N/A	WRK70_ARATH
c17775_g2	3.29979	-1.61826	0.395918	0.688789	0.593103	12.9587	TRUE	5.1e-05	0.00791467	0.460315	#N/A	#N/A
c22419_g1	-33.7035	0.0755864	35.0848	0.0370344	0.181195	0.921798	TRUE	5.09e-05	0.00791467	0.741778	#N/A	#N/A
c38769_g1	3.67392	-1.17514	-1.54494	-0.823093	0.34286	11.6609	TRUE	5.14e-05	0.00792061	0.631036	#N/A	#N/A
c63034_g1	-35.1462	0.0755864	36.5257	0.0370345	0.181195	0.207251	TRUE	5.15e-05	0.00792061	0.934567	#N/A	#N/A
c17076_g1	3.37424	-1.21856	-1.21021	-1.10442	0.529141	7.00391	TRUE	5.15e-05	0.00792061	0.839361	#N/A	BBD2_ORYSJ
c54288_g5	3.94323	-1.33249	-1.8253	-1.69573	-1.76931	23.2662	TRUE	5.43e-05	0.00831812	0.627376	#N/A	#N/A
c52567_g3	3.03337	0.378819	-1.00528	-1.38823	0.692811	7.17857	TRUE	6.04e-05	0.00922712	0.541845	#N/A	#N/A
c35740_g1	4.44946	-1.50876	-1.12194	-1.13587	-0.149393	9.04451	TRUE	6.1e-05	0.00928529	0.671964	#N/A	#N/A
c46896_g1	3.78674	-2.2185	-0.848984	-1.93683	-1.25356	20.7557	TRUE	6.34e-05	0.00962342	0.569658	#N/A	RNHX1_ARATH
c31795_g2	2.65943	-3.701	-3.12856	-2.75678	-3.62165	22.3629	TRUE	6.62e-05	0.0100034	0.656903	#N/A	SOC1_ARATH
c34481_g1	3.16136	1.30904	1.49998	1.54936	1.56073	5.69145	TRUE	6.92e-05	0.0103918	0.684178	#N/A	#N/A
c16852_g1	-30.8181	0.0755863	0.00528333	28.7443	32.3332	5.54036	TRUE	6.94e-05	0.0103918	0.615629	#N/A	4CLL3_ARATH
c63504_g1	3.13172	0.901953	1.16275	-0.471587	1.04081	13.1329	TRUE	6.92e-05	0.0103918	0.541363	#N/A	#N/A
c49816_g1	1.23233	0.0842076	-0.386317	-0.711789	2.01659	16.9589	TRUE	7.5e-05	0.011195	0.681369	#N/A	#N/A
c44242_g1	0.723861	0.710685	1.8924	2.01034	2.63883	7.82216	TRUE	7.65e-05	0.011384	0.788752	AT1G74960.3	KASC2_ARATH
c55747_g3	3.2341	0.0932071	-0.268041	-2.70488	0.0756002	14.3898	TRUE	7.85e-05	0.0116374	0.423178	#N/A	#N/A
c55377_g2	6.89354	-0.536506	-1.18544	-0.681167	-0.732239	12.4893	TRUE	7.87e-05	0.0116374	0.611404	AT3G17690.1	CNG19_ARATH
c48141_g1	6.23376	0.0467876	-0.109328	-0.0834902	0.854741	4.76851	TRUE	8.05e-05	0.0118589	0.590651	AT5G64830.2	PDCD2_BOVIN
c7815_g1	-0.507181	1.41524	-1.6912	3.0569	-27.2443	12.7648	TRUE	8.18e-05	0.0120121	0.570519	#N/A	RNHX1_ARATH
c24637_g1	-29.3754	31.0859	27.2015	28.3255	0.181195	4.7128	TRUE	8.47e-05	0.0123992	0.916356	#N/A	#N/A
c11089_g1	0.233902	-30.9764	-31.0467	1.18577	-30.8708	3.5674	TRUE	8.63e-05	0.0125917	0.723548	#N/A	#N/A
c38240_g1	2.42268	-0.998865	-3.52831	-1.67415	0.233034	12.9476	TRUE	8.77e-05	0.0127526	0.529708	#N/A	#N/A
c42877_g1	4.54464	0.152654	1.26925	-0.26356	-0.0611132	10.6035	TRUE	8.83e-05	0.0127969	0.625154	AT2G26490.1	MHCKB_DICDI
c25624_g1	1.08288	-31.8254	-0.0311347	0.45069	-31.7198	1.86753	TRUE	9.56e-05	0.0138105	0.779669	#N/A	#N/A
c50071_g5	-30.8181	31.9164	0.00528336	0.0370344	31.6687	5.96834	TRUE	9.78e-05	0.0140897	0.529959	AT3G13330.1	#N/A
c53854_g6	5.40863	0.184842	-0.770336	-1.02856	-0.380265	4.74186	TRUE	0.000105799	0.0151946	0.844097	AT4G02485.1	YLW2_SCHPO
c54653_g2	4.33168	-1.63	-2.07568	-0.950053	-1.23938	16.843	TRUE	0.000106658	0.0152701	0.367611	#N/A	#N/A
c54893_g1	6.01366	-0.548951	0.433465	0.551389	0.429283	6.48578	TRUE	0.000107502	0.015343	0.730224	#N/A	#N/A
c65564_g1	1.46817	-32.2107	-1.98976	-32.2492	-32.1051	5.24209	TRUE	0.000107963	0.015361	0.610387	#N/A	#N/A
c45874_g2	3.74772	-2.18087	-0.912447	-1.70383	-1.6904	11.2647	TRUE	0.000110849	0.0157227	0.187602	#N/A	#N/A
c32068_g2	-29.3754	30.1291	30.717	30.7508	0.181195	8.89685	TRUE	0.000111825	0.0158122	0.433201	#N/A	#N/A
c47652_g1	4.39015	-1.3514	-1.0742	-0.198404	0.0880499	6.33317	TRUE	0.000119046	0.0167815	0.812819	#N/A	#N/A
c45134_g1	2.37967	-0.0237974	1.19653	0.741004	1.69968	12.8988	TRUE	0.000121974	0.0171414	0.111435	#N/A	YTX2_XENLA
c28844_g2	4.23293	-1.05849	-0.835832	0.454619	0.0554836	16.6826	TRUE	0.000132829	0.0186098	0.518603	#N/A	POLX_TOBAC
c39014_g4	8.6083	0.317467	0.674025	0.42194	1.05346	16.1263	TRUE	0.000133904	0.0187032	0.543412	AT3G16240.1	TIP21_ARATH
c18015_g1	-2.11143	-28.6311	-28.7014	3.52985	-28.5255	2.65085	TRUE	0.000136448	0.0190006	0.829539	#N/A	#N/A
c50477_g2	4.40873	-0.0757562	-0.566268	0.886101	0.730631	19.696	TRUE	0.000141578	0.0196553	0.552462	#N/A	YTX2_XENLA
c68314_g1	1.23611	-33.4213	-33.4916	-33.4599	-33.3157	1.14545	TRUE	0.000143194	0.0198197	0.641523	#N/A	#N/A
c49078_g4	1.70071	-3.7296	-2.28182	-3.7659	0.21074	11.9888	TRUE	0.000157302	0.0217067	0.514054	#N/A	#N/A
c74967_g1	-33.7035	0.0755863	0.0052833	0.0370344	34.9425	0.381793	TRUE	0.000165416	0.0227579	0.875976	#N/A	#N/A
c27073_g3	1.21009	-31.9526	-32.0229	-31.9911	-31.847	3.12632	TRUE	0.000168261	0.0230799	0.595094	#N/A	#N/A
c49777_g1	0.910033	-0.131135	0.164837	2.43005	0.290279	14.9256	TRUE	0.000171441	0.0233762	0.655467	#N/A	#N/A
c45758_g1	1.82898	-1.01034	-1.34167	-1.07814	1.2299	12.6057	TRUE	0.000170974	0.0233762	0.669352	#N/A	#N/A
c62443_g1	-32.2608	0.0755863	33.4527	0.0370344	0.181195	1.14958	TRUE	0.000176022	0.0239295	0.623302	#N/A	#N/A
c55306_g1	5.16196	0.942149	-0.00909523	0.50773	-0.0861971	4.55571	TRUE	0.000183384	0.0248566	0.769898	AT5G22130.1	PIGM_ARATH
c50569_g3	3.15014	-1.73407	-1.79208	-2.04498	-0.23041	8.90558	TRUE	0.000186335	0.0251822	0.660553	#N/A	#N/A
c26347_g2	-32.2608	0.0755863	29.9683	0.0370344	34.6594	2.18629	TRUE	0.000190409	0.025657	0.544482	#N/A	#N/A
c71970_g1	1.37105	-29.2282	0.207817	0.956808	0.147311	13.7546	TRUE	0.000194595	0.0261443	0.368256	#N/A	#N/A
c64104_g1	-33.7035	0.0755865	34.8946	0.0370345	0.181195	0.518546	TRUE	0.000197138	0.0263314	0.843913	#N/A	#N/A
c43854_g1	3.45484	0.0804928	0.208824	-1.69332	0.687891	12.2522	TRUE	0.000196912	0.0263314	0.448128	AT5G65420.2	CCD11_ARATH
c28841_g1	-2.0848	4.03341	0.993797	4.05214	2.18861	15.2089	TRUE	0.000217103	0.02883	0.460542	#N/A	#N/A
c41261_g1	1.34294	-32.0854	-32.1557	-3.42049	-31.9798	3.14146	TRUE	0.00021661	0.02883	0.725058	#N/A	#N/A
c44593_g1	9.01038	0.446312	0.598909	0.188943	1.10728	16.0617	TRUE	0.000222079	0.0294056	0.544295	AT5G13870.1	XTHB_PHAAN
c35854_g2	3.41875	-0.68496	-2.72192	-0.453749	-0.618009	13.8056	TRUE	0.000230282	0.0302296	0.400868	AT4G33070.1	PDC2_ORYSI
c32459_g1	0.922828	-31.6653	-31.7356	-2.99337	0.345216	3.89686	TRUE	0.000229402	0.0302296	0.867124	#N/A	#N/A
c30697_g1	-32.2608	0.0755863	0.00528329	0.0370343	33.9562	2.45103	TRUE	0.000229743	0.0302296	0.565247	#N/A	TRA1_MAIZE
c40211_g1	1.70797	-29.5651	-3.88277	-3.78034	-3.61597	8.22967	TRUE	0.000235334	0.0308046	0.662999	#N/A	#N/A
c34809_g1	-2.07585	2.41357	-25.8516	0.00333187	3.98808	7.16977	TRUE	0.000256042	0.0334197	0.563104	#N/A	#N/A
c15617_g1	-0.497907	-27.3592	2.40165	1.90056	0.162049	6.94005	TRUE	0.000257998	0.0335794	0.698386	#N/A	#N/A
c53649_g1	6.55247	-0.222753	-1.07948	-0.074809	-0.124994	12.0992	TRUE	0.00025941	0.0336674	0.245532	AT1G04910.1	#N/A
c68298_g1	-0.0855325	0.384666	-0.023175	2.50063	-1.84674	8.07667	TRUE	0.000268597	0.0346082	0.812709	AT5G67030.2	ZEP_ARATH
c69136_g1	-33.7035	34.8588	0.00528333	0.0370344	0.181195	0.541364	TRUE	0.000268925	0.0346082	0.861399	#N/A	RNHX1_ARATH
c28671_g2	2.16771	-30.0248	-1.34722	-0.521443	-0.655515	13.4709	TRUE	0.000268091	0.0346082	0.428891	#N/A	#N/A
c41829_g1	3.35914	-0.0919363	1.5395	-0.0296738	0.501282	18.8346	TRUE	0.000276387	0.0354689	0.596897	AT4G21160.4	AGD12_ARATH
c44102_g2	2.14933	-0.362547	-2.663	0.83155	0.111432	10.5768	TRUE	0.000279009	0.0357054	0.583415	AT3G47570.1	Y3475_ARATH
c56266_g3	4.22199	-1.41161	-1.3818	-0.793838	-0.164397	10.0715	TRUE	0.000280182	0.0357556	0.670491	#N/A	#N/A
c55183_g5	5.08053	0.831268	-0.158112	0.248879	-0.304795	15.8312	TRUE	0.000285742	0.0362632	0.374907	#N/A	TMVRN_NICGU
c53435_g1	5.88408	1.03888	0.342175	0.972899	0.655813	12.5245	TRUE	0.000285473	0.0362632	0.460599	AT1G60500.1	DRP4C_ARATH
c71469_g1	-0.0900127	-29.2098	-29.2801	1.05846	1.50171	7.34671	TRUE	0.000297156	0.0376075	0.498601	AT1G52800.1	G3OX3_ARATH
c46938_g4	1.73795	-29.5951	-3.83738	-3.80909	-2.67314	7.76321	TRUE	0.000299921	0.0378529	0.814079	#N/A	#N/A
c40861_g1	3.35107	-0.196858	-2.16857	-0.615652	0.273324	16.7896	TRUE	0.000308506	0.0388294	0.448781	AT1G22540.1	LIN1_NYCCO
c32068_g1	-29.3754	28.9533	29.2719	30.9925	0.181195	5.35475	TRUE	0.000335711	0.0421377	0.640246	#N/A	LIN1_NYCCO
c31874_g1	2.47309	-0.788053	-4.57684	-1.95227	-0.439159	15.8511	TRUE	0.000343743	0.043028	0.389858	AT5G13150.1	EXOC7_RAT
c51210_g1	1.25995	-32.0024	-32.0728	-32.041	-3.16532	3.88563	TRUE	0.000364849	0.0455454	0.570379	#N/A	#N/A
c23259_g1	-0.0891195	2.16103	1.82839	2.71404	-0.234097	15.2354	TRUE	0.000386507	0.048118	0.584607	AT5G49680.2	#N/A
c13867_g1	1.49734	0.882926	-3.60497	0.370455	-1.07069	9.82257	TRUE	0.000389991	0.0484202	0.641119	AT1G23300.1	#N/A
