# Supplementary material for: Heritable gene expression differences between apomictic clone members in Taraxacum officinale: Insights into early stages of evolutionary divergence in asexual plants
Source: BMC Genomics. 2016 Mar 8;17:203. doi: 10.1186/s12864-016-2524-6 (PMC4782324; doi:10.1186/s12864-016-2524-6)
Supplement: Additional file 6: — Assembled transcripts annotated with transposable element or repeat description from the SwissProt database. (XLSX 12 kb) [file 12864_2016_2524_MOESM6_ESM.xlsx]

## Sheet: Sheet1
Common elements in "Field DEG" and "GreenhouseDEG":	SwissProt ID	Transposable element and repeat annotations (SwissProt database)
c32068_g3	P0C2F6	Putative ribonuclease H protein At1g65750 (EC 3.1.26.4)
c50287_g9	P14381	Transposon TX1 uncharacterized 149 kDa protein (ORF 2)
c50095_g1	P14381	Transposon TX1 uncharacterized 149 kDa protein (ORF 2)
c38462_g1	P08548	LINE-1 reverse transcriptase homolog (EC 2.7.7.49)
c13932_g1	P10978	Retrovirus-related Pol polyprotein from transposon TNT 1-94 [Includes: Protease (EC 3.4.23.-); Reverse transcriptase (EC 2.7.7.49); Endonuclease]
c37692_g4	P0C2F6	Putative ribonuclease H protein At1g65750 (EC 3.1.26.4)
c70988_g1	P10978	Retrovirus-related Pol polyprotein from transposon TNT 1-94 [Includes: Protease (EC 3.4.23.-); Reverse transcriptase (EC 2.7.7.49); Endonuclease]
c57829_g1	P04146	Copia protein (Gag-int-pol protein) [Cleaved into: Copia VLP protein; Copia protease (EC 3.4.23.-)]
c53046_g1	Q9C7A2	Ankyrin repeat-containing protein At3g12360
c217_g1	P0C2F6	Putative ribonuclease H protein At1g65750 (EC 3.1.26.4)
c37671_g1	P10978	Retrovirus-related Pol polyprotein from transposon TNT 1-94 [Includes: Protease (EC 3.4.23.-); Reverse transcriptase (EC 2.7.7.49); Endonuclease]
c54215_g2	P10978	Retrovirus-related Pol polyprotein from transposon TNT 1-94 [Includes: Protease (EC 3.4.23.-); Reverse transcriptase (EC 2.7.7.49); Endonuclease]
c53902_g1	P04146	Copia protein (Gag-int-pol protein) [Cleaved into: Copia VLP protein; Copia protease (EC 3.4.23.-)]
c56195_g1	P10978	Retrovirus-related Pol polyprotein from transposon TNT 1-94 [Includes: Protease (EC 3.4.23.-); Reverse transcriptase (EC 2.7.7.49); Endonuclease]
c30697_g2	P08770	Putative AC transposase (ORFA)
c50287_g4	P0C2F6	Putative ribonuclease H protein At1g65750 (EC 3.1.26.4)
c53280_g3	P14381	Transposon TX1 uncharacterized 149 kDa protein (ORF 2)
c42302_g1	P10978	Retrovirus-related Pol polyprotein from transposon TNT 1-94 [Includes: Protease (EC 3.4.23.-); Reverse transcriptase (EC 2.7.7.49); Endonuclease]
c37692_g5	P08548	LINE-1 reverse transcriptase homolog (EC 2.7.7.49)
c54496_g1	P10978	Retrovirus-related Pol polyprotein from transposon TNT 1-94 [Includes: Protease (EC 3.4.23.-); Reverse transcriptase (EC 2.7.7.49); Endonuclease]
c48130_g1	P08548	LINE-1 reverse transcriptase homolog (EC 2.7.7.49)
c40364_g2	P0C2F6	Putative ribonuclease H protein At1g65750 (EC 3.1.26.4)
c49394_g4	P14381	Transposon TX1 uncharacterized 149 kDa protein (ORF 2)
c44340_g1	P14381	Transposon TX1 uncharacterized 149 kDa protein (ORF 2)
c63494_g1	Q7LHG5	Transposon Ty3-I Gag-Pol polyprotein (Gag3-Pol3) (Transposon Ty3-2 TYA-TYB polyprotein) [Cleaved into: Capsid protein (CA) (p24); Spacer peptide p3; Nucleocapsid protein p11 (NC); Ty3 protease (PR) (EC 3.4.23.-) (p16); Spacer peptide J; Reverse transcriptase/ribonuclease H (RT) (RT-RH) (EC 2.7.7.49) (EC 2.7.7.7) (EC 3.1.26.4)
c22555_g1	P10978	Retrovirus-related Pol polyprotein from transposon TNT 1-94 [Includes: Protease (EC 3.4.23.-); Reverse transcriptase (EC 2.7.7.49); Endonuclease]
c55837_g2	P10978	Retrovirus-related Pol polyprotein from transposon TNT 1-94 [Includes: Protease (EC 3.4.23.-); Reverse transcriptase (EC 2.7.7.49); Endonuclease]
c50477_g2	P14381	Transposon TX1 uncharacterized 149 kDa protein (ORF 2)
c27073_g2	P0C2F6	Putative ribonuclease H protein At1g65750 (EC 3.1.26.4)
c14450_g1	P10978	Retrovirus-related Pol polyprotein from transposon TNT 1-94 [Includes: Protease (EC 3.4.23.-); Reverse transcriptase (EC 2.7.7.49); Endonuclease]
c33625_g1	P14381	Transposon TX1 uncharacterized 149 kDa protein (ORF 2)
c63_g1	P14381	Transposon TX1 uncharacterized 149 kDa protein (ORF 2)
c37692_g6	P0C2F6	Putative ribonuclease H protein At1g65750 (EC 3.1.26.4)
c35811_g1	P0C2F6	Putative ribonuclease H protein At1g65750 (EC 3.1.26.4)
c50294_g7	P08548	LINE-1 reverse transcriptase homolog (EC 2.7.7.49)
c30697_g1	P08770	Putative AC transposase (ORFA)
c50876_g1	P11369	LINE-1 retrotransposable element ORF2 protein (ORF2p) (Long interspersed element-1) (L1) (Retrovirus-related Pol polyprotein LINE-1) [Includes: Reverse transcriptase (EC 2.7.7.49); Endonuclease (EC 3.1.21.-)]
c55523_g2	Q9FNN7	Pentatricopeptide repeat-containing protein At5g08510
c32068_g1	P08548	LINE-1 reverse transcriptase homolog (EC 2.7.7.49)
c25309_g1	P0C2F6	Putative ribonuclease H protein At1g65750 (EC 3.1.26.4)
c56154_g4	Q99315	Transposon Ty3-G Gag-Pol polyprotein (Gag3-Pol3) (Transposon Ty3-1 TYA-TYB polyprotein) [Cleaved into: Capsid protein (CA) (p24); Spacer peptide p3; Nucleocapsid protein p11 (NC); Ty3 protease (PR) (EC 3.4.23.-) (p16); Spacer peptide J; Reverse transcriptase/ribonuclease H (RT) (RT-RH) (EC 2.7.7.49) (EC 2.7.7.7) (EC 3.1.26.4) (p55); Integrase p61 (IN); Integrase p58 (IN)]
c47597_g8	P10978	Retrovirus-related Pol polyprotein from transposon TNT 1-94 [Includes: Protease (EC 3.4.23.-); Reverse transcriptase (EC 2.7.7.49); Endonuclease]
c51415_g1	P10978	Retrovirus-related Pol polyprotein from transposon TNT 1-94 [Includes: Protease (EC 3.4.23.-); Reverse transcriptase (EC 2.7.7.49); Endonuclease]
c46896_g1	P0C2F6	Putative ribonuclease H protein At1g65750 (EC 3.1.26.4)
Elements only in "Field DEG":	SwissProt ID	Transposable element and repeat annotations (SwissProt database)
c36174_g1	P37987	RNA replication protein (ORF 1 protein) [Includes: RNA-directed RNA polymerase (EC 2.7.7.48); Helicase (EC 3.6.4.13)] (Fragment)
c40364_g1	P0C2F6	Putative ribonuclease H protein At1g65750 (EC 3.1.26.4)
c72990_g1	P17965	RNA replication protein (147 kDa protein) (ORF1 protein) [Includes: RNA-directed RNA polymerase (EC 2.7.7.48); Helicase (EC 3.6.4.13)]
c34324_g1	Q8GY79	Double-stranded RNA-binding protein 5 (dsRNA-binding protein 5) (AtDRB5)
c53280_g7	P14381	Transposon TX1 uncharacterized 149 kDa protein (ORF 2)
c67443_g1	P0C2F6	Putative ribonuclease H protein At1g65750 (EC 3.1.26.4)
c54767_g2	P10978	Retrovirus-related Pol polyprotein from transposon TNT 1-94 [Includes: Protease (EC 3.4.23.-); Reverse transcriptase (EC 2.7.7.49); Endonuclease]
c55922_g1	P14381	Transposon TX1 uncharacterized 149 kDa protein (ORF 2)
c35595_g1	P10978	Retrovirus-related Pol polyprotein from transposon TNT 1-94 [Includes: Protease (EC 3.4.23.-); Reverse transcriptase (EC 2.7.7.49); Endonuclease]
c45174_g3	Q9M2Z5	F-box/LRR-repeat protein At3g48880
c32068_g6	P14381	Transposon TX1 uncharacterized 149 kDa protein (ORF 2)
c53385_g4	P14381	Transposon TX1 uncharacterized 149 kDa protein (ORF 2)
c42224_g1	Q0R4F1	ATP-dependent DNA helicase PIF1 (EC 3.6.4.12) (DNA repair and recombination helicase PIF1)
c55226_g1	Q1RGM2	Putative ankyrin repeat protein RBE_1411
c15720_g1	P08770	Putative AC transposase (ORFA)
c48130_g3	P11369	LINE-1 retrotransposable element ORF2 protein (ORF2p) (Long interspersed element-1) (L1) (Retrovirus-related Pol polyprotein LINE-1) [Includes: Reverse transcriptase (EC 2.7.7.49); Endonuclease (EC 3.1.21.-)]
c52510_g4	P10978	Retrovirus-related Pol polyprotein from transposon TNT 1-94 [Includes: Protease (EC 3.4.23.-); Reverse transcriptase (EC 2.7.7.49); Endonuclease]
c17831_g1	P14381	Transposon TX1 uncharacterized 149 kDa protein (ORF 2)
c43733_g2	P04146	Copia protein (Gag-int-pol protein) [Cleaved into: Copia VLP protein; Copia protease (EC 3.4.23.-)]
c46937_g1	Q9SMV7	DNA mismatch repair protein MSH7 (AtMSH7) (MutS protein homolog 7)
c45671_g1	Q7LHG5	Transposon Ty3-I Gag-Pol polyprotein (Gag3-Pol3) (Transposon Ty3-2 TYA-TYB polyprotein) [Cleaved into: Capsid protein (CA) (p24); Spacer peptide p3; Nucleocapsid protein p11 (NC); Ty3 protease (PR) (EC 3.4.23.-) (p16); Spacer peptide J; Reverse transcriptase/ribonuclease H (RT) (RT-RH) (EC 2.7.7.49) (EC 2.7.7.7) (EC 3.1.26.4) (p55); Integrase p52 (IN); Integrase p49 (IN)]
c45186_g1	P0C2F6	Putative ribonuclease H protein At1g65750 (EC 3.1.26.4)
Elements only in "GreenhouseDEG":	SwissProt ID	Transposable element and repeat annotations (SwissProt database)
c39265_g1	Q9FT73	Mediator of RNA polymerase II transcription subunit 34 (ATP-dependent DNA helicase Q-like 2) (EC 3.6.4.12) (RecQ-like protein 2) (AtRecQ2) (AtRecQl2)
c7815_g1	P0C2F6	Putative ribonuclease H protein At1g65750 (EC 3.1.26.4)
c45134_g1	P14381	Transposon TX1 uncharacterized 149 kDa protein (ORF 2)
c28844_g2	P10978	Retrovirus-related Pol polyprotein from transposon TNT 1-94 [Includes: Protease (EC 3.4.23.-); Reverse transcriptase (EC 2.7.7.49); Endonuclease]
c69136_g1	P0C2F6	Putative ribonuclease H protein At1g65750 (EC 3.1.26.4)
c40861_g1	P08548	LINE-1 reverse transcriptase homolog (EC 2.7.7.49)
