# Supplementary material for: Heritable gene expression differences between apomictic clone members in Taraxacum officinale: Insights into early stages of evolutionary divergence in asexual plants
Source: BMC Genomics. 2016 Mar 8;17:203. doi: 10.1186/s12864-016-2524-6 (PMC4782324; doi:10.1186/s12864-016-2524-6)
Supplement: Additional file 7: — Genes highly connected from overall differentially expressed greenhouse genes (67 genes); in grey, DEGs unique to greenhouse conditions (in white common in both experiments). Annotations and functions were retrieved from the TAIR website (www.arabidopsis.org). (XLSX 10 kb) [file 12864_2016_2524_MOESM7_ESM.xlsx]

## Sheet: Sheet1
Gene	Connections	Annotation	Function
At1g74960	20	ATKAS2, FAB1, KAS2	Encodes a plastidic beta-ketoacyl-ACP synthase II, involved in fatty acid elongation
At5g22130	16	PEANUT 1, PNT1	Member of Glycosyltransferase Family- 50, cellulose biosynthetic pathway
At5g67030	15	ABA1, ATABA1, ATZEP, IBS3, LOS6, NPQ2, ZEP	Encodes a single copy zeaxanthin epoxidase gene that functions in first step of the biosynthesis of the abiotic stress hormone abscisic acid (ABA).
At1g50430	9	7RED, DELTA5,7-STEROL DELTA7 REDUCTASE	Brassinosteroid biosynthesis (delta7-sterol-C7 reduction step)
At4g33070	7	Thiamine pyrophosphate dependent pyruvate decarboxylase family protein	Thiamine pyrophosphate dependent pyruvate decarboxylase family protein
At4g35530	4	Phosphatidylinositolglycan-related	Phosphatidylinositolglycan-related, phosphatidylinositol biosynthetic process
At3g07990	3	SCPL27, serine carboxypeptidase-like 27	Formation of a microtubules
At5g27680	3	Unknown	DNA recombination, DNA repair, DNA replication initiation, regulation of DNA replication, regulation of cell cycle.
At1g10930	3	ATRECQ4A, ATSGS1, RECQ4A, DNA helicase	DNA recombination, DNA repair, DNA replication, cellular response to abscisic acid stimulus
At1g59540	2	Unknown	Encodes a kinesin-like protein
At1g22450	2	ATCOX6B2, COX6B, cytochrome C oxidase 6B	Oxidation-reduction process, photorespiration, response to salt stress
At1g54560	2	ATXIE, XIE, Myosin family protein with Dil domain	Actin cytoskeleton organization, actin filament-based movement
At5g13150	2	ATEXO70C1, EXO70C1, exocyst subunit exo70 family protein C1	Exocytosis, plant-type cell wall modification, pollen tube growth
At3g13330	2	PA200, proteasome activating protein 200	Encodes a protein that interacts with the 26S proteasome
At5g58270	2	ATATM3, ATM3, STA1, ABC transporter of the mitochondrion 3	Encodes a mitochondrial half-molecule ABC transporter, a member of ATM subfamily, involved in heavy metal resistance
