# Supplementary material for: Heritable gene expression differences between apomictic clone members in Taraxacum officinale: Insights into early stages of evolutionary divergence in asexual plants
Source: BMC Genomics. 2016 Mar 8;17:203. doi: 10.1186/s12864-016-2524-6 (PMC4782324; doi:10.1186/s12864-016-2524-6)
Supplement: Additional file 8: — Genes highly connected from overall differentially expressed semi-natural field genes (67 genes); in grey, DEGs unique to field conditions (in white common in both experiments). Annotations and functions were retrieved from the TAIR website (www.arabidopsis.org). (XLSX 11 kb) [file 12864_2016_2524_MOESM8_ESM.xlsx]

## Sheet: Sheet1
Gene	Connections	Annotation	Function
At1g06080	111	ADS1, delta 9 desaturase 1	Long-chain fatty acid biosynthetic process
At1g74960	20	ATKAS2, FAB1, KAS2, fatty acid biosynthesis 1	Encodes a plastidic beta-ketoacyl-ACP synthase II, involved in fatty acid elongation
At4g05160	16	AMP-dependent synthetase and ligase family protein	Encodes a peroxisomal protein involved in the activation of fatty acids through esterification with CoA.
At1g58440	13	SQE1, XF1, FAD/NAD(P)-binding oxidoreductase family protein	Putative squalene monooxygenase activity
At1g50430	9	7RED, DELTA5,7-STEROL DELTA7 REDUCTASE	Brassinosteroid biosynthesis (delta7-sterol-C7 reduction step)
At4g25310	8	2-oxoglutarate (2OG) and Fe(II)-dependent oxygenase superfamily protein	Flavonoid biosynthetic process, oxidation-reduction process
At1g17020	8	ATSRG1, SENESCENCE-RELATED GENE 1, SRG1	Cell wall modification involved in abscission, embryo development ending in seed dormancy, flavonoid biosynthetic process, organ senescence, oxidation-reduction process, response to abscisic acid stimulus, seed dormancy process, seed germination
At1g49390	8	2-oxoglutarate (2OG) and Fe(II)-dependent oxygenase superfamily protein	Flavonoid biosynthetic process, oxidation-reduction process
At4g11280	7	1-AMINOCYCLOPROPANE-1-CARBOXYLIC ACID (ACC) SYNTHASE 6, ACS6, ATACS6	Cellular response to iron ion, ethylene biosynthetic process, response to abscisic acid stimulus, response to auxin stimulus, response to chitin, response to ethylene stimulus, response to jasmonic acid stimulus
At2g23620	6	ARABIDOPSIS THALIANA METHYL ESTERASE 1, ATMES1, MES1, METHYL ESTERASE 1	Defense response to fungus, incompatible interaction, salicylic acid metabolic process, systemic acquired resistance
At5g47180	4	Plant VAMP (vesicle-associated membrane protein) family protein	Positive regulation of flavonoid biosynthetic process
At4g35530	4	phosphatidylinositolglycan-related	Phosphatidylinositol biosynthetic process
At4g08920	4	ATCRY1, BLU1, CRY1, HY4, OOP2, cryptochrome 1	Functions in perception of blue / green ratio of light
At1g54560	3	ATXIE, XIE, Myosin family protein with Dil domain	Actin cytoskeleton organization, actin filament-based movement
At4g34540	3	NmrA-like negative transcriptional regulator family protein	Similar to pinoresinol-lariciresinol reductase
At2g27920	3	SCPL51, serine carboxypeptidase-like 51	Proteolysis, response to endoplasmic reticulum stress, systemic acquired resistance
At1g59540	2	Unknown	Encodes a kinesin-like protein
At5g43900	2	ARABIDOPSIS MYOSIN 2, ATMYA2, MYA2, MYOSIN 2	Encodes a member of the type XI myosin protein family that binds F-actin and co-localizes with actin filaments and peroxisomes
At1g22450	2	ATCOX6B2, COX6B, cytochrome C oxidase 6B	Oxidation-reduction process, photorespiration, response to salt stress
At5g13150	2	ATEXO70C1, EXO70C1, exocyst subunit exo70 family protein C1	Exocytosis, plant-type cell wall modification, pollen tube growth
At5g65980	2	PILS7, PIN-LIKES 7	Auxin polar transport, transmembrane transport
At5g44790	2	HMA7, RAN1, copper-exporting ATPase / responsive-to-antagonist 1 / copper-transporting ATPase (RAN1)	ATP dependent copper transporter vital for ethylene response pathway
At1g08730	2	ATXIC, XIC, Myosin family protein with Dil domain	Actin cytoskeleton organization, actin filament-based movement, mitochondrion localization, peroxisome localization
At5g20060	2	alpha/beta-Hydrolases superfamily protein	Hydrolase activity, carboxylesterase activity
At1g23020	2	ATFRO3, FRO3, ferric reduction oxidase 3	Cellular response to iron ion starvation, iron ion transport, oxidation-reduction process, water transport
At5g58270	2	ATATM3, ATM3, STA1, ABC transporter of the mitochondrion 3	Encodes a mitochondrial half-molecule ABC transporter, a member of ATM subfamily, involved in heavy metal resistance
At4g32640	1	Sec23/Sec24 protein transport family protein	Zinc ion binding, Golgi organization, calcium ion transport, intracellular protein transport, response to salt stress
